# Supplementary material for: Toxicity Evaluation of Nano-Sized Particles by Analysis of mtDNA Content and Expression Levels of Genes Required for mtDNA Maintenance: A Meta-Analysis of Pre-Clinical Studies
Source: Antioxidants (Basel). 2026 Jul 4;15(7):848. doi: 10.3390/antiox15070848 (PMC13405982; doi:10.3390/antiox15070848)
Supplement: Supplementary file 1 [file antioxidants-15-00848-s001.zip]

Archive with 10 entries (10 files):
- PRISMA_2020_checklist.pdf
- Supplementary file S1.pdf
- Table S1.pdf
- Table S2.xlsx
- Table S3.pdf
- Table S4.pdf
- Table S5.pdf
- Table S6.pdf
- Table S7.pdf
- Table S8.pdf
