# Supplementary material for: Toxicity Evaluation of Nano-Sized Particles by Analysis of mtDNA Content and Expression Levels of Genes Required for mtDNA Maintenance: A Meta-Analysis of Pre-Clinical Studies
Source: Antioxidants (Basel). 2026 Jul 4;15(7):848. doi: 10.3390/antiox15070848 (PMC13405982; doi:10.3390/antiox15070848)
Supplement: Supplementary file 1 [file antioxidants-15-00848-s001.zip › Table S2.xlsx]

## Sheet: mtDNA content 
Table S2 Extracted data for each indicator
	No. ref	Author	Year	Country	Particle type	Cell types	Particle size	Particle dose	Particle duration	ni	nim	nis	nc	ncm	ncs	method	mtDNA gene	nDNA	data source
In vitro	1	Sun Z	2023	China	PSNPs	Mouse testicular Leydig cell line (TM3)	20 nm	50 μg/mL	24 h	3	1.12	0.06	3	0.97	0.03	dPCR	ND1	GAPDH	Fig.4C
	1	Sun Z	2023	China	PSNPs	Mouse testicular Leydig cell line (TM3)	20 nm	100 μg/mL	24 h	3	1	0.06	3	0.97	0.03	dPCR	ND1	GAPDH	Fig.4C
	1	Sun Z	2023	China	PSNPs	Mouse testicular Leydig cell line (TM3)	20 nm	150 μg/mL	24 h	3	0.75	0.03	3	0.97	0.03	dPCR	ND1	GAPDH	Fig.4C
	2	Qi Y	2020	China	SiNPs	Normal human hepatocyte cell line (L-02)	58.04 ± 7.41 nm	12.5 µg/mL	24 h	3	1.03	0.09	3	1	0.09	dPCR	12S rRNA	β-actin	Fig.6B
	2	Qi Y	2020	China	SiNPs	Normal human hepatocyte cell line (L-02)	58.04 ± 7.41 nm	25 µg/mL	24 h	3	0.97	0.06	3	1	0.09	dPCR	12S rRNA	β-actin	Fig.6B
	2	Qi Y	2020	China	SiNPs	Normal human hepatocyte cell line (L-02)	58.04 ± 7.41 nm	50 µg/mL	24 h	3	1.16	0.06	3	1	0.09	dPCR	12S rRNA	β-actin	Fig.6B
	2	Qi Y	2020	China	SiNPs	Normal human hepatocyte cell line (L-02)	58.04 ± 7.41 nm	100 µg/mL	24 h	3	0.78	0.07	3	1	0.09	dPCR	12S rRNA	β-actin	Fig.6B
	3	Li Y	2020	China	ZnONPs	Human induced pluripotent stem cell-derived cardiomyocytes	40-60 nm	2.03 µg/mL	6 h	3	2.89	0.34	3	1	0.01	dPCR	ND1	GAPDH	Fig.6B
	3	Li Y	2020	China	ZnONPs	Human induced pluripotent stem cell-derived cardiomyocytes	40-60 nm	4.07 µg/mL	6 h	3	1.86	0.25	3	1	0.01	dPCR	ND1	GAPDH	Fig.6B
	3	Li Y	2020	China	ZnONPs	Human induced pluripotent stem cell-derived cardiomyocytes	40-60 nm	8.14 µg/mL	6 h	3	0.8	0.15	3	1	0.01	dPCR	ND1	GAPDH	Fig.6B
	4	Guo C	2018	China	SiNPs	Human umbilical vein endothelial cells (HUVECs)	57.66 ± 7.30 nm	12.5 µg/mL	24 h	3	0.97	0.06	3	1	0.02	dPCR	12S rRNA	β-actin	Fig.9A
	4	Guo C	2018	China	SiNPs	Human umbilical vein endothelial cells (HUVECs)	57.66 ± 7.30 nm	25 µg/mL	24 h	3	0.77	0.11	3	1	0.02	dPCR	12S rRNA	β-actin	Fig.9A
	4	Guo C	2018	China	SiNPs	Human umbilical vein endothelial cells (HUVECs)	57.66 ± 7.30 nm	50 µg/mL	24 h	3	0.6	0.12	3	1	0.02	dPCR	12S rRNA	β-actin	Fig.9A
	4	Guo C	2018	China	SiNPs	Human umbilical vein endothelial cells (HUVECs)	57.66 ± 7.30 nm	100 µg/mL	24 h	3	0.31	0.04	3	1	0.02	dPCR	12S rRNA	β-actin	Fig.9A
	5	Yoisungnern T	2015	Thailand	AgNPs	Primary BDF1 mouse sperm cells	40 nm	0.1 µg/mL	3 h	3	1.55	0.5	3	0.85	0.01	dPCR	CYTB	β-actin	Fig.2B
	5	Yoisungnern T	2015	Thailand	AgNPs	Primary BDF1 mouse sperm cells	40 nm	1 µg/mL	3 h	3	2.93	0.84	3	0.85	0.01	dPCR	CYTB	β-actin	Fig.3B
	5	Yoisungnern T	2015	Thailand	AgNPs	Primary BDF1 mouse sperm cells	40 nm	10 µg/mL	3 h	3	6.32	1	3	0.85	0.01	dPCR	CYTB	β-actin	Fig.4B
	5	Yoisungnern T	2015	Thailand	AgNPs	Primary BDF1 mouse sperm cells	40 nm	50 µg/mL	3 h	3	17.42	2.35	3	0.85	0.01	dPCR	CYTB	β-actin	Fig.5B
	6	Paesano L	2016	Italy	CdSQDs	Human hepatocellular carcinoma cell line (HepG2)	5 nm	3 µg/mL	4 h	9	1.38	0.42	9	1	0.21	dPCR	ND1	β-actin	Fig.3B
	6	Paesano L	2016	Italy	CdSQDs	Human hepatocellular carcinoma cell line (HepG2)	5 nm	7 µg/mL	4 h	9	1.06	0.21	9	1	0.21	dPCR	ND1	β-actin	Fig.3B
	6	Paesano L	2016	Italy	CdSQDs	Human hepatocellular carcinoma cell line (HepG2)	5 nm	14 µg/mL	4 h	9	0.85	0.16	9	1	0.21	dPCR	ND1	β-actin	Fig.3B
	6	Paesano L	2016	Italy	CdSQDs	Human hepatocellular carcinoma cell line (HepG2)	5 nm	3 µg/mL	4 h	9	0.95	0.32	9	1	0.18	dPCR	ND4	β-actin	Fig.3B
	6	Paesano L	2016	Italy	CdSQDs	Human hepatocellular carcinoma cell line (HepG2)	5 nm	7 µg/mL	4 h	9	0.69	0.24	9	1	0.18	dPCR	ND4	β-actin	Fig.3B
	6	Paesano L	2016	Italy	CdSQDs	Human hepatocellular carcinoma cell line (HepG2)	5 nm	14 µg/mL	4 h	9	0.74	0.11	9	1	0.18	dPCR	ND4	β-actin	Fig.3B
	6	Paesano L	2016	Italy	CdSQDs	Human hepatocellular carcinoma cell line (HepG2)	5 nm	3 µg/mL	4 h	9	1.17	0.26	9	1	0.08	dPCR	CYTB	β-actin	Fig.3B
	6	Paesano L	2016	Italy	CdSQDs	Human hepatocellular carcinoma cell line (HepG2)	5 nm	7 µg/mL	4 h	9	0.82	0.27	9	1	0.08	dPCR	CYTB	β-actin	Fig.3B
	6	Paesano L	2016	Italy	CdSQDs	Human hepatocellular carcinoma cell line (HepG2)	5 nm	14 µg/mL	4 h	9	0.66	0.19	9	1	0.08	dPCR	CYTB	β-actin	Fig.3B
	8	Rivas-García L	2021	Spain	FeNPs	Human colorectal cancer cell line (HT-29)	4 nm	27.93 µg/mL	48 h	9	122.19	11.9	9	154.69	12.35	dPCR	ND1-ND4	36B4	Fig.3
	8	Rivas-García L	2021	Spain	FeNPs	Human colorectal cancer cell line (HT-29)	4 nm	27.93 µg/mL	48 h	9	114.77	12.37	9	154.69	12.35	dPCR	ND1-ND4	36B4	Fig.3
	10	Gurunathan S	2020	Korea	PdNPs	Human lung adenocarcinoma cell line (A549)	10 nm	0.265 µg/mL	24 h	3	0.73	0.04	3	1	0.01	dPCR	ND1	Pecam	Fig.8C
	11	Li L	2021	China	AgNPs	Primary lung cells from mice	100 nm	100 µg/mL	24 h	3	5.82857e-09	1.82857e-09	3	2.2e-09	1.42857e-09	dPCR	ND1		Fi.g.6C
	15	Gurunathan S	2019	Korea	AgNPs	Human neuroblastoma cell line (SH-SY5Y)	18 nm	10 µg/mL	24 h	3	0.49	0.06	3	1	0.1	dPCR	CYTB	Pecam	Fig.9C
	17	Xu C	2019	China	SeNPs	Human intestinal epithelium cell line (NCM460)	50-80 nm	4 µg/mL	12 h	3	0.83	0.07	3	1	0.01	dPCR	D-Loop	β-actin	Fig.4B
	19	Liu N	2022	China	CdTeQDs	Mouse leukemic monocyte/macrophage cell line (RAW264.7)	3.4 ± 0.56 nm	0.024 µg/mL	24 h	3	1.31	0.15	3	1	0.22	dPCR	ND1	β-actin	Fig.5D
	19	Liu N	2022	China	CdTeQDs	Mouse leukemic monocyte/macrophage cell line (RAW264.7)	3.4 ± 0.56 nm	0.12 µg/mL	24 h	3	1.23	0.09	3	1	0.22	dPCR	ND1	β-actin	Fig.5D
	19	Liu N	2022	China	CdTeQDs	Mouse leukemic monocyte/macrophage cell line (RAW264.7)	3.4 ± 0.56 nm	0.24 µg/mL	24 h	3	0.73	0.07	3	1	0.22	dPCR	ND1	β-actin	Fig.5D
	19	Liu N	2022	China	CdTeQDs	Mouse leukemic monocyte/macrophage cell line (RAW264.7)	3.4 ± 0.56 nm	0.024 µg/mL	24 h	3	0.8	0.08	3	1	0.02	dPCR	ND6	β-actin	Fig.5D
	19	Liu N	2022	China	CdTeQDs	Mouse leukemic monocyte/macrophage cell line (RAW264.7)	3.4 ± 0.56 nm	0.12 µg/mL	24 h	3	0.77	0.08	3	1	0.02	dPCR	ND6	β-actin	Fig.5D
	19	Liu N	2022	China	CdTeQDs	Mouse leukemic monocyte/macrophage cell line (RAW264.7)	3.4 ± 0.56 nm	0.24 µg/mL	24 h	3	0.49	0.17	3	1	0.02	dPCR	ND6	β-actin	Fig.5D
	19	Liu N	2022	China	CdTeQDs	Mouse leukemic monocyte/macrophage cell line (RAW264.7)	3.4 ± 0.56 nm	0.024 µg/mL	24 h	3	1.11	0.21	3	1	0.6	dPCR	CYTB	β-actin	Fig.5D
	19	Liu N	2022	China	CdTeQDs	Mouse leukemic monocyte/macrophage cell line (RAW264.7)	3.4 ± 0.56 nm	0.12 µg/mL	24 h	3	1.22	0.17	3	1	0.6	dPCR	CYTB	β-actin	Fig.5D
	19	Liu N	2022	China	CdTeQDs	Mouse leukemic monocyte/macrophage cell line (RAW264.7)	3.4 ± 0.56 nm	0.24 µg/mL	24 h	3	0.66	0.1	3	1	0.6	dPCR	CYTB	β-actin	Fig.5D
	19	Liu N	2022	China	CdTeQDs	Mouse leukemic monocyte/macrophage cell line (RAW264.7)	3.4 ± 0.56 nm	0.024 µg/mL	24 h	3	2.19	0.35	3	1	0.01	dPCR	ATP6	β-actin	Fig.5D
	19	Liu N	2022	China	CdTeQDs	Mouse leukemic monocyte/macrophage cell line (RAW264.7)	3.4 ± 0.56 nm	0.12 µg/mL	24 h	3	1.63	0.07	3	1	0.01	dPCR	ATP6	β-actin	Fig.5D
	19	Liu N	2022	China	CdTeQDs	Mouse leukemic monocyte/macrophage cell line (RAW264.7)	3.4 ± 0.56 nm	0.24 µg/mL	24 h	3	0.83	0.11	3	1	0.01	dPCR	ATP6	β-actin	Fig.5D
	19	Liu N	2022	China	CdTeQDs	Mouse leukemic monocyte/macrophage cell line (RAW264.7)	3.4 ± 0.56 nm	0.024 µg/mL	24 h	3	1.63	0.21	3	1	0.22	dPCR	COX1	β-actin	Fig.5D
	19	Liu N	2022	China	CdTeQDs	Mouse leukemic monocyte/macrophage cell line (RAW264.7)	3.4 ± 0.56 nm	0.12 µg/mL	24 h	3	1.01	0.07	3	1	0.22	dPCR	COX1	β-actin	Fig.5D
	19	Liu N	2022	China	CdTeQDs	Mouse leukemic monocyte/macrophage cell line (RAW264.7)	3.4 ± 0.56 nm	0.24 µg/mL	24 h	3	0.59	0.17	3	1	0.22	dPCR	COX1	β-actin	Fig.5D
	21	Shen Y	2018	China	CBNPs	Primary rat bone marrow mesenchymal stem cells (BM-MSCs)	14 nm	0.003 µg/mL	7 d	3	0.52	0.09	3	1	0.01	dPCR	COX1	GAPDH	Fig.7A
	21	Shen Y	2018	China	CBNPs	Primary rat bone marrow mesenchymal stem cells (BM-MSCs)	14 nm	0.03 µg/mL	7 d	3	0.72	0.04	3	1	0.01	dPCR	COX1	GAPDH	Fig.7A
	21	Shen Y	2018	China	CBNPs	Primary rat bone marrow mesenchymal stem cells (BM-MSCs)	14 nm	0.003 µg/mL	7 d	3	0.86	0.01	3	1	0.01	dPCR	ND1	GAPDH	Fig.7A
	21	Shen Y	2018	China	CBNPs	Primary rat bone marrow mesenchymal stem cells (BM-MSCs)	14 nm	0.03 µg/mL	7 d	3	0.17	0.02	3	1	0.01	dPCR	ND1	GAPDH	Fig.7A
	34	Wang L	2024	China	TiO2NPs	Human neuroblastoma cell line (SH-SY5Y)	10 -25 nm	25 µg/mL	24 h	3	1.57	0.41	3	1	0.1	dPCR	COX1	16s rRNA	Fig.5G
	34	Wang L	2024	China	TiO2NPs	Human neuroblastoma cell line (SH-SY5Y)	10 -25 nm	50 µg/mL	24 h	3	1.86	0.53	3	1	0.1	dPCR	COX1	16s rRNA	Fig.5G
	43	Gurunathan S	2020	Korea	PtNPs	Human monocytic leukemia cell line (THP-1)	30 nm	25 µg/mL	24 h	3	0.91	0.07	3	1	0.09	dPCR	CYTB	Pecam	Fig.7C
	43	Gurunathan S	2020	Korea	PtNPs	Human monocytic leukemia cell line (THP-1)	30 nm	50 µg/mL	24 h	3	0.8	0.07	3	1	0.09	dPCR	CYTB	Pecam	Fig.7C
	43	Gurunathan S	2020	Korea	PtNPs	Human monocytic leukemia cell line (THP-1)	30 nm	75 µg/mL	24 h	3	0.61	0.05	3	1	0.09	dPCR	CYTB	Pecam	Fig.7C
	43	Gurunathan S	2020	Korea	PtNPs	Human monocytic leukemia cell line (THP-1)	30 nm	100 µg/mL	24 h	3	0.41	0.04	3	1	0.09	dPCR	CYTB	Pecam	Fig.7C
	43	Gurunathan S	2020	Korea	PtNPs	Human monocytic leukemia cell line (THP-1)	30 nm	125 µg/mL	24 h	3	0.32	0.03	3	1	0.09	dPCR	CYTB	Pecam	Fig.7C
	43	Gurunathan S	2020	Korea	PtNPs	Human monocytic leukemia cell line (THP-1)	30 nm	150 µg/mL	24 h	3	0.32	0.04	3	1	0.09	dPCR	CYTB	Pecam	Fig.7C
	43	Gurunathan S	2020	Korea	AgNPs	Human monocytic leukemia cell line (THP-1)	30 nm	50 µg/mL	24 h	3	0.32	0.04	3	1	0.09	dPCR	CYTB	Pecam	Fig.7C
	104	Li T	2022	China	NiNPs	Human placental trophoblast cell line (HTR-8/SVneo)	< 100 nm	2.5 µg/cm2	24 h	3	0.51	0.04	3	1	0.05	dPCR	ND1	β2M	Fig.3E
	104	Li T	2022	China	NiNPs	Human placental trophoblast cell line (HTR-8/SVneo)	< 100 nm	5 µg/cm2	24 h	3	0.38	0.02	3	1	0.05	dPCR	ND1	β2M	Fig.3E
	104	Li T	2022	China	NiNPs	Human placental trophoblast cell line (HTR-8/SVneo)	< 100 nm	7.5 µg/cm2	24 h	3	0.35	0.04	3	1	0.05	dPCR	ND1	β2M	Fig.3E
	104	Li T	2022	China	NiNPs	Human placental trophoblast cell line (HTR-8/SVneo)	< 100 nm	10 µg/cm2	24 h	3	0.4	0.01	3	1	0.05	dPCR	ND1	β2M	Fig.3E
	104	Li T	2022	China	NiNPs	Human placental trophoblast cell line (HTR-8/SVneo)	< 100 nm	12.5 µg/cm2	24 h	3	0.3	0.01	3	1	0.05	dPCR	ND1	β2M	Fig.3E
	191	Gurunathan S	2020	Korea	PtNPs	Human neuroblastoma cell line (SH-SY5Y)	25 nm	25 µg/mL	24 h	3	0.68	0.08	3	1	0.08	dPCR	CYTB	Pecam	Fig.8D
	205	Li J	2025	China	CBNPs	Human placental trophoblast cell line (HTR-8/SVneo)	30 nm	100 µg/mL	24 h	3	233.07	18.89	3	573.22	63	dPCR	ND1/5	SLCO2B1/SERPINA1	Fig.4F
	219	Han D	2025	China	SiNPs	Mouse cardiomyocyte cell line (HL-1)	50 nm	50 µg/mL	24 h	3	5.89	0.79	3	1	0.14	dPCR	D-loop	Tert	Fig.4B
	No. ref	Author	Year	Country	Particle type	Aanimal types	Particle size	Particle dose	Particle duration	ni	nim	nis	nc	ncm	ncs	method	mtDNA gene	nDNA	data source	sample source
in vivo	7	Mohamed HRH	2023	Egypt	TiO2NPs	Swiss Webster mice	60 nm	5 mg/kg	14 d	6	0.58	0.08	6	1	0.01	dPCR	12S rRNA	18sRNA	Fig.4	kidney
	18	Zhao T	2024	China	MnO2NPs	Yellow catfish	55.8 ± 7.2 nm	20 mg/kg	8 w	3	0.93	0.04	3	1	0.06	dPCR	ATP8	eef1a	Fig.2B	liver
	18	Zhao T	2024	China	MnO2NPs	Yellow catfish	55.8 ± 7.2 nm	80 mg/kg	8 w	3	0.71	0.04	3	1	0.06	dPCR	ATP8	eef2a	Fig.2B	liver
	11	Li L	2021	China	AgNPs	Mice	100 nm	2.5 mg/kg	24 h	3	1.79878e-05	9.1464e-07	3	9.14634e-07	1e-09	dPCR	ND1		Fig.6D	BALF
	131	Qiao L	2020	China	SeNPs	Male C57BL/6 mice	50-80 nm	1 mg/kg	14 d	10	1.15	0.1	10	1	0.04	dPCR	COX2	HK2	Fig.6F	jejunum
	168	Zhang C	2023	China	PSNPs	Zebrafish	100 nm	1 µg/mL	30 d	5	0.55	0.1	5	0.7	0.09	dPCR	ND1	β2M	Fig.4C	brain
	191	Liu J	2024	China	PSNPs	Male C57BL/6 mice	90 nm	5 mg/kg	7 d	6	1.84	0.57	6	0.92	0.13	dPCR			Fig.4E	lung
	191	Liu J	2024	China	PSNPs	Male C57BL/6 mice	90 nm	10 mg/kg	7 d	6	10.8	3.79	6	0.92	0.13	dPCR			Fig.4E	lung
	220	Han D	2025	China	SiNPs	Male C57BL/6 mice	50 nm	10 mg/kg	21 d	3	2.14	0.08	3	1	0.04	dPCR	D-loop	Tert	Fig.4A	myocardium

## Sheet: mtDNA gene expression
	No. ref	Author	Year	Country	Particle type	Cell types	Particle size	Particle dose	Particle duration	ni	nim	nis	nc	ncm	ncs	method	data source
ND1	4	Guo C	2018	China	SiNPs	Human umbilical vein endothelial cells (HUVECs)	57.66 ± 7.30 nm	12.5 µg/mL	24 h	3	0.19	0.02	3	1	0.06	mRNA RT-PCR	Fig.7B
	4	Guo C	2018	China	SiNPs	Human umbilical vein endothelial cells (HUVECs)	57.66 ± 7.30 nm	25 µg/mL	24 h	3	0.39	0.02	3	1	0.06	mRNA RT-PCR	Fig.7B
	4	Guo C	2018	China	SiNPs	Human umbilical vein endothelial cells (HUVECs)	57.66 ± 7.30 nm	50 µg/mL	24 h	3	0.27	0.01	3	1	0.06	mRNA RT-PCR	Fig.7B
	4	Guo C	2018	China	SiNPs	Human umbilical vein endothelial cells (HUVECs)	57.66 ± 7.30 nm	100 µg/mL	24 h	3	0.41	0.05	3	1	0.06	mRNA RT-PCR	Fig.7B
	12	Xu C	2016	China	MWCNTs	Mouse spermatocyte cell line (GC-2spd)	4.5 ± 0.5 nm	0.5 µg/mL	24 h	3	0.64	0.25	3	1	0.01	mRNA RT-PCR	Fig.4C
	14	Son MJ	2015	Korea	SiNPs	Immortalized mouse brown preadipocyte cell line	22.4 ± 4.3 nm	50 µg/mL	24 h	3	0.55	0.1	3	1	0.01	mRNA RT-PCR	Fig.5B
	14	Son MJ	2015	Korea	SiNPs	Immortalized mouse brown preadipocyte cell line	51.4 ± 7.0 nm	50 µg/mL	24 h	3	0.7	0.16	3	1	0.01	mRNA RT-PCR	Fig.5B
	38	He Y	2024	China	PSNPs	Porcine oocytes	100 nm	25 µg/mL	44 h	100	1.09	0.16	100	0.92	0.22	mRNA RT-PCR	Fig.3C
	38	He Y	2024	China	PSNPs	Porcine oocytes	100 nm	50 µg/mL	44 h	100	1.03	0.19	100	0.92	0.22	mRNA RT-PCR	Fig.3C
	38	He Y	2024	China	PSNPs	Porcine oocytes	100 nm	100 µg/mL	44 h	100	1.98	0.49	100	0.92	0.22	mRNA RT-PCR	Fig.3C
	51	Zhao X	2022	China	SiNPs	Human cardiomyocyte cell line (AC16)	57.70 ± 7.30 nm	12.5 µg/mL	24 h	3	0.97	0.04	3	1	0.01	mRNA RT-PCR	Fig.4D
	51	Zhao X	2022	China	SiNPs	Human cardiomyocyte cell line (AC16)	57.70 ± 7.30 nm	25 µg/mL	24 h	3	0.91	0.01	3	1	0.01	mRNA RT-PCR	Fig.4D
	51	Zhao X	2022	China	SiNPs	Human cardiomyocyte cell line (AC16)	57.70 ± 7.30 nm	50 µg/mL	24 h	3	0.41	0.01	3	1	0.01	mRNA RT-PCR	Fig.4D
	51	Zhao X	2022	China	SiNPs	Human cardiomyocyte cell line (AC16)	57.70 ± 7.30 nm	100 µg/mL	24 h	3	0.25	0.01	3	1	0.01	mRNA RT-PCR	Fig.4D
ND3	12	Xu C	2016	China	MWCNTs	Mouse spermatocyte cells (GC-2spd)	4.5 ± 0.5 nm	0.5 µg/mL	24 h	3	0.33	0.13	3	1	0.01	mRNA RT-PCR	Fig.4C
	199	Mohamed HR	2025	Egypt	Y2O3NPs	Human epidermoid skin cancer cell line (A-431)	14.15 nm	7.47 µg/mL	72 h	3	1.61	0.14	3	1	0.01	mRNA RT-PCR	Table 5
	199	Mohamed HR	2025	Egypt	Y2O3NPs	Human epidermoid skin cancer cell line (A-431)	14.15 nm	14.94 µg/mL	72 h	3	2.54	0.18	3	1	0.01	mRNA RT-PCR	Table5
	199	Mohamed HR	2025	Egypt	Y2O3NPs	Human epidermoid skin cancer cell line (A-431)	14.15 nm	29.89 µg/mL	72 h	3	3.3	0.14	3	1	0.01	mRNA RT-PCR	Table5
	200	Mohamed HRH	2025	Egypt	Co3O4NPs	Human melanoma cell line (A-375)	20.08 nm	303.8 µg/mL	72 h	3	0.82	0.02	3	1	0.01	mRNA RT-PCR	Table3
	214	Mohamed HRH	2025	Egypt	Er2O3NPs	Human lymphoma cell line (U937)	60.67 ± 4.43 nm	3.20 µg/mL	48 h	3	0.49	0.01	3	1	0.01	mRNA RT-PCR	Table3
	215	Mohamed HRH	2025	Egypt	Y2O3NPs	Human hepatocellular carcinoma cell line (Hep-G2)	50 nm	13.15 µg/mL	72 h	3	5.47	0.69	3	1	0.01	mRNA RT-PCR	Fig.7
	225	Mohamed HRH	2025	Egypt	CaTiO3NPs	Human tongue cancer cell line (HNO-97)	3.62 nm	262.6 µg/mL	72 h	3	0.59	0.06	3	1	0.01	mRNA RT-PCR	Table3
COX1	4	Guo C	2018	China	SiNPs	Human umbilical vein endothelial cells (HUVECs)	57.66 ± 7.30 nm	12.5 µg/mL	24 h	3	0.28	0.01	3	1	0.05	mRNA RT-PCR	Fig.7B
	4	Guo C	2018	China	SiNPs	Human umbilical vein endothelial cells (HUVECs)	57.66 ± 7.30 nm	25 µg/mL	24 h	3	0.26	0.02	3	1	0.05	mRNA RT-PCR	Fig.7B
	4	Guo C	2018	China	SiNPs	Human umbilical vein endothelial cells (HUVECs)	57.66 ± 7.30 nm	50 µg/mL	24 h	3	0.23	0.01	3	1	0.05	mRNA RT-PCR	Fig.7B
	4	Guo C	2018	China	SiNPs	Human umbilical vein endothelial cells (HUVECs)	57.66 ± 7.30 nm	100 µg/mL	24 h	3	0.33	0.05	3	1	0.05	mRNA RT-PCR	Fig.7B
	12	Xu C	2016	China	MWCNTs	Mouse spermatocyte cell line (GC-2spd)	4.5 ± 0.5 nm	0.5 µg/mL	24 h	3	0.86	0.24	3	1	0.03	mRNA RT-PCR	Fig.4C
	51	Zhao X	2022	China	SiNPs	Human cardiomyocyte cell line (AC16)	57.70 ± 7.30 nm	12.5 µg/mL	24 h	3	1.01	0.01	3	1	0.01	mRNA RT-PCR	Fig.4D
	51	Zhao X	2022	China	SiNPs	Human cardiomyocyte cell line (AC16)	57.70 ± 7.30 nm	25 µg/mL	24 h	3	0.91	0.01	3	1	0.01	mRNA RT-PCR	Fig.4D
	51	Zhao X	2022	China	SiNPs	Human cardiomyocyte cell line (AC16)	57.70 ± 7.30 nm	50 µg/mL	24 h	3	0.83	0.01	3	1	0.01	mRNA RT-PCR	Fig.4D
	51	Zhao X	2022	China	SiNPs	Human cardiomyocyte cell line (AC16)	57.70 ± 7.30 nm	100 µg/mL	24 h	3	0.53	0.01	3	1	0.01	mRNA RT-PCR	Fig.4D
	60	Fu Y	2022	China	PSNPs	Human umbilical vein endothelial cells (HUVECs)	50 nm	10 µg/mL	24 h	3	0.88	0.07	3	1	0.08	mRNA RT-PCR	Fig.5K
	60	Fu Y	2022	China	PSNPs	Human umbilical vein endothelial cells (HUVECs)	50 nm	20 µg/mL	24 h	3	0.55	0.06	3	1	0.08	mRNA RT-PCR	Fig.5K
	60	Fu Y	2022	China	NH2PSNPs	Human umbilical vein endothelial cells (HUVECs)	50 nm	10 µg/mL	24 h	3	0.82	0.06	3	1	0.08	mRNA RT-PCR	Fig.5K
	60	Fu Y	2022	China	NH2PSNPs	Human umbilical vein endothelial cells (HUVECs)	50 nm	20 µg/mL	24 h	3	0.7	0.06	3	1	0.08	mRNA RT-PCR	Fig.5K
	21	Shen Y	2018	China	CBNPs	Primary rat bone marrow mesenchymal stem cells	14 nm	0.003 µg/mL	7 d	3	1.1	0.05	3	1	0.01	protein WB	Fig.6E
	21	Shen Y	2018	China	CBNPs	Primary rat bone marrow mesenchymal stem cells	14 nm	0.03 µg/mL	7 d	3	0.88	0.12	3	1	0.01	protein WB	Fig.6E
COX2	12	Xu C	2016	China	MWCNTs	Mouse spermatocyte cell line (GC-2spd)	4.5 ± 0.5 nm	0.5 µg/mL	24 h	3	0.67	0.21	3	1	0.01	mRNA RT-PCR	Fig.4C
	31	Wang L	2022	China	ZnONPs	Human neuroblastoma cell line (SH-SY5Y)	50 nm	3 µg/mL	24 h	3	1.13	0.04	3	1	0.01	mRNA RT-PCR	Fig.2F
	31	Wang L	2022	China	ZnONPs	Human neuroblastoma cell line (SH-SY5Y)	50 nm	6 µg/mL	24 h	3	0.48	0.01	3	1	0.01	mRNA RT-PCR	Fig.2F
	31	Wang L	2022	China	ZnONPs	Human neuroblastoma cell line (SH-SY5Y)	50 nm	12 µg/mL	24 h	3	0.44	0.04	3	1	0.01	mRNA RT-PCR	Fig.2F
	190	Liang C	2023	China	CuONPs	Human proximal tubule epithelial cell line (HK-2)	10-50 nm	10 µg/mL	24 h	3	0.64	0.02	3	1	0.01	protein WB	Fig.5E
	190	Liang C	2023	China	AgNPs	Human proximal tubule epithelial cell line (HK-2)	30 nm	10 µg/mL	24 h	3	0.76	0.02	3	1	0.01	protein WB	Fig.5E
	190	Liang C	2023	China	AgNWs	Human proximal tubule epithelial cell line (HK-2)	30 nm	10 µg/mL	24 h	3	0.76	0.01	3	1	0.01	protein WB	Fig.5E
	167	Huang Y	2023	China	PSNPs	Human neuroblastoma cell line (SH-SY5Y)	50.7 nm	0.5 µg/mL	48 h	3	0.94	0.13	3	1	0.09	protein WB	Fig.2M
	167	Huang Y	2023	China	PSNPs	Human neuroblastoma cell line (SH-SY5Y)	50.7 nm	5 µg/mL	48 h	3	0.96	0.12	3	1	0.09	protein WB	Fig.2M
	167	Huang Y	2023	China	PSNPs	Human neuroblastoma cell line (SH-SY5Y)	50.7 nm	50 µg/mL	48 h	3	0.95	0.1	3	1	0.09	protein WB	Fig.2M
	167	Huang Y	2023	China	PSNPs	Human neuroblastoma cell line (SH-SY5Y)	50.7 nm	500 µg/mL	48 h	3	0.9	0.12	3	1	0.09	protein WB	Fig.2M
	194	Liu G	2024	China	ZnONPs	Mouse spermatocyte cell line (GC-2spd)	30 ± 50 nm	1 µg/mL	24 h	3	0.68	0.05	3	1	0.03	mRNA RT-PCR	Fig.5K
CYTB	4	Guo C	2018	China	SiNPs	Human umbilical vein endothelial cells (HUVECs)	57.66 ± 7.30 nm	12.5 µg/mL	24 h	3	0.26	0.02	3	1	0.02	mRNA RT-PCR	Fig.7B
	4	Guo C	2018	China	SiNPs	Human umbilical vein endothelial cells (HUVECs)	57.66 ± 7.30 nm	25 µg/mL	24 h	3	0.64	0.13	3	1	0.02	mRNA RT-PCR	Fig.7B
	4	Guo C	2018	China	SiNPs	Human umbilical vein endothelial cells (HUVECs)	57.66 ± 7.30 nm	50 µg/mL	24 h	3	0.4	0.02	3	1	0.02	mRNA RT-PCR	Fig.7B
	4	Guo C	2018	China	SiNPs	Human umbilical vein endothelial cells (HUVECs)	57.66 ± 7.30 nm	100 µg/mL	24 h	3	0.65	0.05	3	1	0.02	mRNA RT-PCR	Fig.7B
	12	Xu C	2016	China	MWCNTs	Mouse spermatocyte cell line (GC-2spd)	4.5 ± 0.5 nm	0.5 µg/mL	24 h	3	0.67	0.19	3	1	0.01	mRNA RT-PCR	Fig.4C
	51	Zhao X	2022	China	SiNPs	Human cardiomyocyte cell line (AC16)	57.70 ± 7.30 nm	12.5 µg/mL	24 h	3	1.02	0.02	3	1	0.01	mRNA RT-PCR	Fig.4D
	51	Zhao X	2022	China	SiNPs	Human cardiomyocyte cell line (AC16)	57.70 ± 7.30 nm	25 µg/mL	24 h	3	0.99	0.01	3	1	0.01	mRNA RT-PCR	Fig.4D
	51	Zhao X	2022	China	SiNPs	Human cardiomyocyte cell line (AC16)	57.70 ± 7.30 nm	50 µg/mL	24 h	3	0.92	0.03	3	1	0.01	mRNA RT-PCR	Fig.4D
	51	Zhao X	2022	China	SiNPs	Human cardiomyocyte cell line (AC16)	57.70 ± 7.30 nm	100 µg/mL	24 h	3	0.86	0.03	3	1	0.01	mRNA RT-PCR	Fig.4D
	194	Liu G	2024	China	ZnONPs	Mouse spermatocyte cell line (GC-2spd)	30 ± 50 nm	1 µg/mL	24 h	3	0.66	0.17	3	1	0.03	mRNA RT-PCR	Fig.5K
ATP6	4	Guo C	2018	China	SiNPs	Human umbilical vein endothelial cells (HUVECs)	57.66 ± 7.30 nm	12.5 µg/mL	24 h	3	0.2	0.03	3	1	0.05	mRNA RT-PCR	Fig.7B
	4	Guo C	2018	China	SiNPs	Human umbilical vein endothelial cells (HUVECs)	57.66 ± 7.30 nm	25 µg/mL	24 h	3	0.3	0.02	3	1	0.05	mRNA RT-PCR	Fig.7B
	4	Guo C	2018	China	SiNPs	Human umbilical vein endothelial cells (HUVECs)	57.66 ± 7.30 nm	50 µg/mL	24 h	3	0.23	0.22	3	1	0.05	mRNA RT-PCR	Fig.7B
	4	Guo C	2018	China	SiNPs	Human umbilical vein endothelial cells (HUVECs)	57.66 ± 7.30 nm	100 µg/mL	24 h	3	0.33	0.01	3	1	0.05	mRNA RT-PCR	Fig.7B
	12	Xu C	2016	China	MWCNTs	Mouse spermatocyte cell line (GC-2spd)	4.5 ± 0.5 nm	0.5 µg/mL	24 h	3	0.61	0.13	3	1	0.02	mRNA RT-PCR	Fig.4C
	51	Zhao X	2022	China	SiNPs	Human cardiomyocyte cell line (AC16)	57.70 ± 7.30 nm	12.5 µg/mL	24 h	3	1.01	0.01	3	1	0.01	mRNA RT-PCR	Fig.4D
	51	Zhao X	2022	China	SiNPs	Human cardiomyocyte cell line (AC16)	57.70 ± 7.30 nm	25 µg/mL	24 h	3	0.86	0.01	3	1	0.01	mRNA RT-PCR	Fig.4D
	51	Zhao X	2022	China	SiNPs	Human cardiomyocyte cell line (AC16)	57.70 ± 7.30 nm	50 µg/mL	24 h	3	0.66	0.03	3	1	0.01	mRNA RT-PCR	Fig.4D
	51	Zhao X	2022	China	SiNPs	Human cardiomyocyte cell line (AC16)	57.70 ± 7.30 nm	100 µg/mL	24 h	3	0.47	0.01	3	1	0.01	mRNA RT-PCR	Fig.4D
	60	Fu Y	2022	China	PSNPs	Human umbilical vein endothelial cells (HUVECs)	50 nm	10 µg/mL	24 h	3	1.08	0.14	3	1	0.08	mRNA RT-PCR	Fig.5J
	60	Fu Y	2022	China	PSNPs	Human umbilical vein endothelial cells (HUVECs)	50 nm	20 µg/mL	24 h	3	0.63	0.07	3	1	0.08	mRNA RT-PCR	Fig.5J
	60	Fu Y	2022	China	NH2PSNPs	Human umbilical vein endothelial cells (HUVECs)	50 nm	10 µg/mL	24 h	3	0.92	0.06	3	1	0.08	mRNA RT-PCR	Fig.5J
	60	Fu Y	2022	China	NH2PSNPs	Human umbilical vein endothelial cells (HUVECs)	50 nm	20 µg/mL	24 h	3	0.66	0.07	3	1	0.08	mRNA RT-PCR	Fig.5J

## Sheet: TFAM
	No. ref	Author	Year	Country	Particle type	Cell types	Particle size	Particle dose	Particle duration	ni	nim	nis	nc	ncm	ncs	method	data source
in vitro	2	Qi Y	2020	China	SiNPs	Normal human hepatocyte cell line (L-02)	58.04 ± 7.41 nm	12.5 µg/mL	24 h	3	0.96	0.13	3	1	0.01	protein WB	Fig.6C
	2	Qi Y	2020	China	SiNPs	Normal human hepatocyte cell line (L-02)	58.04 ± 7.41 nm	25 µg/mL	24 h	3	1.03	0.17	3	1	0.01	protein WB	Fig.6C
	2	Qi Y	2020	China	SiNPs	Normal human hepatocyte cell line (L-02)	58.04 ± 7.41 nm	50 µg/mL	24 h	3	1.03	0.16	3	1	0.01	protein WB	Fig.6C
	2	Qi Y	2020	China	SiNPs	Normal human hepatocyte cell line (L-02)	58.04 ± 7.41 nm	100 µg/mL	24 h	3	0.91	0.1	3	1	0.01	protein WB	Fig.6C
	3	Li Y	2020	China	ZnONPs	Human induced pluripotent stem cell-derived cardiomyocytes	40-60 nm	2.03 µg/mL	6 h	3	0.81	0.12	3	1	0.01	protein WB	Fig.7C
	3	Li Y	2020	China	ZnONPs	Human induced pluripotent stem cell-derived cardiomyocytes	40-60 nm	4.07 µg/mL	6 h	3	0.47	0.11	3	1	0.01	protein WB	Fig.7C
	3	Li Y	2020	China	ZnONPs	Human induced pluripotent stem cell-derived cardiomyocytes	40-60 nm	8.14 µg/mL	6 h	3	0.49	0.06	3	1	0.01	protein WB	Fig.7C
	4	Guo C	2018	China	SiNPs	Human umbilical vein endothelial cells (HUVECs)	57.66 ± 7.30 nm	12.5 µg/mL	24 h	3	0.84	0.03	3	1	0.03	protein WB	Fig.9C
	4	Guo C	2018	China	SiNPs	Human umbilical vein endothelial cells (HUVECs)	57.66 ± 7.30 nm	25 µg/mL	24 h	3	0.85	0.03	3	1	0.03	protein WB	Fig.9C
	4	Guo C	2018	China	SiNPs	Human umbilical vein endothelial cells (HUVECs)	57.66 ± 7.30 nm	50 µg/mL	24 h	3	0.49	0.03	3	1	0.03	protein WB	Fig.9C
	4	Guo C	2018	China	SiNPs	Human umbilical vein endothelial cells (HUVECs)	57.66 ± 7.30 nm	100 µg/mL	24 h	3	0.38	0.03	3	1	0.03	protein WB	Fig.9C
	10	Gurunathan S	2020	Korea	PdNPs	Human lung adenocarcinoma cell line (A549)	10 nm	0.265 µg/mL	24 h	3	0.67	0.08	3	1	0.04	mRNA RT-PCR	Fig.8F
	19	Liu N	2022	China	CdTeQDs	Mouse leukemic monocyte/macrophage cell line (RAW264.7)	3.4 ± 0.56 nm	0.024 µg/mL	24 h	3	0.79	0.06	3	1	0.01	protein WB	Fig.5B
	19	Liu N	2022	China	CdTeQDs	Mouse leukemic monocyte/macrophage cell line (RAW264.7)	3.4 ± 0.56 nm	0.12 µg/mL	24 h	3	1.41	0.29	3	1	0.01	protein WB	Fig.5B
	19	Liu N	2022	China	CdTeQDs	Mouse leukemic monocyte/macrophage cell line (RAW264.7)	3.4 ± 0.56 nm	0.24 µg/mL	24 h	3	2.52	0.98	3	1	0.01	protein WB	Fig.5B
	21	Shen Y	2018	China	CBNPs	Primary rat bone marrow mesenchymal stem cells (BM-MSCs)	14 nm	0.003 µg/mL	7 d	3	0.6	0.09	3	1	0.01	mRNA RT-PCR	Fig.7B
	21	Shen Y	2018	China	CBNPs	Primary rat bone marrow mesenchymal stem cells (BM-MSCs)	14 nm	0.03 µg/mL	7 d	3	0.61	0.14	3	1	0.01	mRNA RT-PCR	Fig.7B
	21	Shen Y	2018	China	CBNPs	Primary rat bone marrow mesenchymal stem cells (BM-MSCs)	14 nm	0.003 µg/mL	7 d	3	0.58	0.12	3	1	0.01	protein WB	Fig.7C
	21	Shen Y	2018	China	CBNPs	Primary rat bone marrow mesenchymal stem cells (BM-MSCs)	14 nm	0.03 µg/mL	7 d	3	0.36	0.08	3	1	0.01	protein WB	Fig.7C
	23	Wang G	2023	China	AuNPs	Human neural stem cells	5 nm	10 µg/mL	24 h	3	1.54	0.14	3	1	0.05	mRNA RT-PCR	Fig.4D
	60	Fu Y	2022	China	PSNPs	Human umbilical vein endothelial cells (HUVECs)	50 nm	10 µg/mL	24 h	3	1.03	0.06	3	1	0.05	mRNA RT-PCR	Fig.5H
	60	Fu Y	2022	China	PSNPs	Human umbilical vein endothelial cells (HUVECs)	50 nm	20 µg/mL	24 h	3	0.93	0.09	3	1	0.05	mRNA RT-PCR	Fig.5H
	60	Fu Y	2022	China	NH2PSNPs	Human umbilical vein endothelial cells (HUVECs)	50 nm	10 µg/mL	24 h	3	0.63	0.09	3	1	0.05	mRNA RT-PCR	Fig.5H
	60	Fu Y	2022	China	NH2PSNPs	Human umbilical vein endothelial cells (HUVECs)	50 nm	20 µg/mL	24 h	3	0.53	0.04	3	1	0.05	mRNA RT-PCR	Fig.5H
	No. ref	Author	Year	Country	Particle type	Animal types	Particle size	Particle dose	Particle duration	ni	nim	nis	nc	ncm	ncs	method	data source	sample source
in vivo	9	Mohamed HRH	2019	Egypt	Ca(OH)2NPs	Male Swiss webster mice	73 nm	2000 mg/kg	14 d	6	2.19	0.16	6	1	0.01	mRNA RT-PCR	Fig.6	liver
	9	Mohamed HRH	2019	Egypt	Ca(OH)2NPs	Male Swiss webster mice	73 nm	2000 mg/kg	14 d	6	0.57	0.16	6	1	0.01	mRNA RT-PCR	Fig.6	brain
	9	Mohamed HRH	2019	Egypt	Ca(OH)2NPs	Male Swiss webster mice	73 nm	2000 mg/kg	14 d	6	0.22	0.03	6	1	0.01	mRNA RT-PCR	Fig.6	bone
	16	Abd El-Maksoud EM	2019	Egypt	AgNPs	Male rats	54.9 nm	50 mg/kg	30 d	10	0.55	0.01	10	1	0.01	mRNA RT-PCR	Fig.5	liver
	20	Baghaee P	2024	Iran	Y2O3NPs	Male Wistar rats	40 nm	0.5 mg/kg	21 d	4	0.94	0.01	4	1.06	0.1	mRNA RT-PCR	Fig.6A	brain hippocampus
	20	Baghaee P	2024	Iran	Y2O3NPs	Male Wistar rats	40 nm	0.5 mg/kg	21 d	4	24.79	1.46	4	26.89	0.81	protein ELISA	Fig.6B	brain hippocampus
	22	Zhou H	2021	China	CuONPs	Male C57BL/6J mice	<50 nm	30 µg	3 d	10	0.39	0.1	10	1	0.35	protein WB	Fig.4B	brain
	22	Zhou H	2021	China	CuONPs	Male C57BL/7J mice	<50 nm	50 µg	3 d	10	0.33	0.15	10	1	0.35	protein WB	Fig.4B	brain
	22	Zhou H	2021	China	CuONPs	Male C57BL/8J mice	<50 nm	100 µg	3 d	10	0.3	0.12	10	1	0.35	protein WB	Fig.4B	brain
	26	Yousef MI	2022	Egypt	Al2O3NPs	Male Wistar rats	50 nm	70 mg/kg	75 d	10	0.77	0.09	10	1	0.08	mRNA RT-PCR	Fig.2	brain
	26	Yousef MI	2022	Egypt	Al2O3NPs	Male Wistar rats	50 nm	70 mg/kg	75 d	10	0.63	0.09	10	1	0.12	mRNA RT-PCR	Fig.2	heart
	26	Yousef MI	2022	Egypt	Al2O3NPs	Male Wistar rats	50 nm	70 mg/kg	75 d	10	0.76	0.11	10	1	0.1	mRNA RT-PCR	Fig.2	lung
	26	Yousef MI	2022	Egypt	ZnONPs	Male Wistar rats	100 nm	100 mg/kg	75 d	10	0.54	0.07	10	1	0.08	mRNA RT-PCR	Fig.2	brain
	26	Yousef MI	2022	Egypt	ZnONPs	Male Wistar rats	100 nm	100 mg/kg	75 d	10	0.62	0.12	10	1	0.12	mRNA RT-PCR	Fig.2	heart
	26	Yousef MI	2022	Egypt	ZnONPs	Male Wistar rats	100 nm	100 mg/kg	75 d	10	0.81	0.08	10	1	0.1	mRNA RT-PCR	Fig.2	lung
	26	Yousef MI	2022	Egypt	ZnONPs+Al2O3NPsNPs	Male Wistar rats	50 + 100 nm	70 + 100 mg/kg	75 d	10	0.38	0.02	10	1	0.08	mRNA RT-PCR	Fig.2	brain
	26	Yousef MI	2022	Egypt	ZnONPs+Al2O3NPsNPs	Male Wistar rats	50 + 100 nm	70 + 100 mg/kg	75 d	10	0.49	0.08	10	1	0.12	mRNA RT-PCR	Fig.2	heart
	26	Yousef MI	2022	Egypt	ZnONPs+Al2O3NPsNPs	Male Wistar rats	50 + 100 nm	70 + 100 mg/kg	75 d	10	0.69	0.14	10	1	0.1	mRNA RT-PCR	Fig.2	lung
	28	Yousef MI	2019	Egypt	ZnONPs	Male Wistar rats	50 nm	70 mg/kg	75 d	10	0.38	0.02	10	1	0.06	mRNA RT-PCR	Table 2	liver
	28	Yousef MI	2019	Egypt	Al2O3NPs	Male Wistar rats	100 nm	100 mg/kg	75 d	10	0.71	0.03	10	1	0.06	mRNA RT-PCR	Table 3	liver
	28	Yousef MI	2019	Egypt	ZnONPs+Al2O3NPsNPs	Male Wistar rats	50 + 100 nm	70 + 100 mg/kg	75 d	10	0.32	0.02	10	1	0.06	mRNA RT-PCR	Table 4	liver
	39	Yousef MI	2021	Egypt	HANPs	Male albino rats	100 nm	300 mg/kg	45 d	5	0.74	0.06	5	1	0.13	mRNA RT-PCR	Fig.6	testes
	42	Eldeeb GM	2024	Egypt	HANPs	Male Wistar rats	1-2 nm	280 mg/kg	45 d	10	0.69	0.24	10	1	0.81	mRNA RT-PCR	Fig.2	brain
	193	Dora MF	2021	Egypt	FeONPs	Male albino rats	16.34-22.88 nm	50 mg/kg	30 d	5	0.34	0.06	5	1	0.01	mRNA RT-PCR	Fig.5A	brain

## Sheet: PGC-1α
	No. ref	Author	Year	Country	Particle type	Cell types	Particle size	Particle dose	Particle duration	ni	nim	nis	nc	ncm	ncs	method	data source
in vitro	2	Qi Y	2020	China	SiNPs	Normal human hepatocyte cell line (L-02)	58.04 ± 7.41 nm	50 µg/mL	24 h	3	0.96	0.08	3	1	0.01	protein WB	Fig.6C
	2	Qi Y	2020	China	SiNPs	Normal human hepatocyte cell line (L-02)	58.04 ± 7.41 nm	25 µg/mL	24 h	3	0.96	0.12	3	1	0.01	protein WB	Fig.6C
	2	Qi Y	2020	China	SiNPs	Normal human hepatocyte cell line (L-02)	58.04 ± 7.41 nm	12.5 µg/mL	24 h	3	0.98	0.13	3	1	0.01	protein WB	Fig.6C
	2	Qi Y	2020	China	SiNPs	Normal human hepatocyte cell line (L-02)	58.04 ± 7.41 nm	100 µg/mL	24 h	3	0.87	0.07	3	1	0.01	protein WB	Fig.6C
	3	Li Y	2020	China	ZnONPs	Human induced pluripotent stem cell-derived cardiomyocytes	40-60 nm	8.14 µg/mL	6 h	3	0.48	0.06	3	1	0.01	protein WB	Fig.7B
	3	Li Y	2020	China	ZnONPs	Human induced pluripotent stem cell-derived cardiomyocytes	40-60 nm	4.07 µg/mL	6 h	3	0.65	0.05	3	1	0.01	protein WB	Fig.7B
	3	Li Y	2020	China	ZnONPs	Human induced pluripotent stem cell-derived cardiomyocytes	40-60 nm	2.03 µg/mL	6 h	3	0.82	0.09	3	1	0.01	protein WB	Fig.7B
	4	Guo C	2018	China	SiNPs	Human umbilical vein endothelial cells (HUVECs)	57.66 ± 7.30 nm	50 µg/mL	24 h	3	0.53	0.06	3	1	0.02	protein WB	Fig.9C
	4	Guo C	2018	China	SiNPs	Human umbilical vein endothelial cells (HUVECs)	57.66 ± 7.30 nm	25 µg/mL	24 h	3	0.79	0.06	3	1	0.02	protein WB	Fig.9C
	4	Guo C	2018	China	SiNPs	Human umbilical vein endothelial cells (HUVECs)	57.66 ± 7.30 nm	12.5 µg/mL	24 h	3	0.94	0.02	3	1	0.02	protein WB	Fig.9C
	4	Guo C	2018	China	SiNPs	Human umbilical vein endothelial cells (HUVECs)	57.66 ± 7.30 nm	100 µg/mL	24 h	3	0.11	0.02	3	1	0.02	protein WB	Fig.9C
	10	Gurunathan S	2020	Korea	PdNPs	Human lung adenocarcinoma cell line (A549)	10 nm	0.265 µg/mL	24 h	3	0.58	0.03	3	1	0.03	mRNA RT-PCR	Fig.8D
	14	Son MJ	2015	Korea	SiNPs	Immortalized mouse brown preadipocyte cell line	22.4 ± 4.3 nm	50 µg/mL	24 h	3	0.8	0.15	3	1	0.01	mRNA RT-PCR	Fig.4B
	14	Son MJ	2015	Korea	SiNPs	Immortalized mouse brown preadipocyte cell line	51.4 ± 7.0 nm	50 µg/mL	24 h	3	0.81	0.2	3	1	0.01	mRNA RT-PCR	Fig.4B
	15	Gurunathan S	2019	Korea	AgNPs	Human neuroblastoma cell line (SH-SY5Y)	18 nm	10 µg/mL	24 h	3	0.45	0.09	3	1	0.05	mRNA RT-PCR	Fig.9D
	19	Liu N	2022	China	CdTeQDs	Mouse leukemic monocyte/macrophage cell line (RAW264.7)	3.4 ± 0.56 nm	0.24 µg/mL	24 h	3	2.52	0.98	3	1	0.01	protein WB	Fig.5B
	19	Liu N	2022	China	CdTeQDs	Mouse leukemic monocyte/macrophage cell line (RAW264.7)	3.4 ± 0.56 nm	0.12 µg/mL	24 h	3	1.41	0.29	3	1	0.01	protein WB	Fig.5B
	19	Liu N	2022	China	CdTeQDs	Mouse leukemic monocyte/macrophage cell line (RAW264.7)	3.4 ± 0.56 nm	0.024 µg/mL	24 h	3	0.79	0.06	3	1	0.01	protein WB	Fig.5B
	21	Shen Y	2018	China	CBNPs	Primary rat bone marrow mesenchymal stem cells	14 nm	0.03 µg/mL	7 d	3	0.37	0.14	3	1	0.01	mRNA RT-PCR	Fig.7B
	21	Shen Y	2018	China	CBNPs	Primary rat bone marrow mesenchymal stem cells	14 nm	0.03 µg/mL	7 d	3	0.54	0.15	3	1	0.01	protein WB	Fig.7C
	21	Shen Y	2018	China	CBNPs	Primary rat bone marrow mesenchymal stem cells	14 nm	0.003 µg/mL	7 d	3	0.55	0.13	3	1	0.01	mRNA RT-PCR	Fig.7B
	21	Shen Y	2018	China	CBNPs	Primary rat bone marrow mesenchymal stem cells	14 nm	0.003 µg/mL	7 d	3	0.71	0.1	3	1	0.01	protein WB	Fig.7C
	24	Li J	2020	China	AgNPs	Human hepatocellular carcinoma cell line (HepG2)	23.44 ± 4.92 nm	80 µg/mL	24 h	3	0.53	0.04	3	1.07	0.13	protein WB	Fig.7C
	24	Li J	2020	China	AgNPs	Human hepatocellular carcinoma cell line (HepG2)	23.44 ± 4.92 nm	40 µg/mL	24 h	3	0.59	0.11	3	1.07	0.13	protein WB	Fig.7C
	24	Li J	2020	China	AgNPs	Human hepatocellular carcinoma cell line (HepG2)	23.44 ± 4.92 nm	20 µg/mL	24 h	3	0.68	0.13	3	1.07	0.13	protein WB	Fig.7C
	24	Li J	2020	China	AgNPs	Human hepatocellular carcinoma cell line (HepG2)	23.44 ± 4.92 nm	160 µg/mL	24 h	3	0.45	0.06	3	1.07	0.13	protein WB	Fig.7C
	29	Chang X	2024	China	AgNPs	Mouse hippocampal cell line (HT22)	11-35 nm	8 µg/mL	24 h	3	0.58	0.03	3	1.09	0.03	protein WB	Fig.2B
	29	Chang X	2024	China	AgNPs	Mouse hippocampal cell line (HT22)	11-35 nm	8 µg/mL	24 h	3	0.66	0.04	3	1.08	0.1	protein WB	Fig.3A
	29	Chang X	2024	China	AgNPs	Mouse hippocampal cell line (HT22)	11-35 nm	8 µg/mL	24 h	3	0.69	0.08	3	0.91	0.02	protein WB	Fig.4A
	29	Chang X	2024	China	AgNPs	Mouse hippocampal cell line (HT22)	11-35 nm	8 µg/mL	24 h	3	0.57	0.03	3	0.9	0.02	protein WB	Fig.5A
	29	Chang X	2024	China	AgNPs	Mouse hippocampal cell line (HT22)	11-35 nm	8 µg/mL	24 h	3	0.62	0.07	3	0.97	0.04	protein WB	Fig.6A
	29	Chang X	2024	China	AgNPs	Mouse hippocampal cell line (HT22)	11-35 nm	4 µg/mL	24 h	3	0.6	0.04	3	1.09	0.03	protein WB	Fig.2B
	29	Chang X	2024	China	AgNPs	Mouse hippocampal cell line (HT22)	11-35 nm	2 µg/mL	24 h	3	0.91	0.02	3	1.09	0.03	protein WB	Fig.2B
	31	Wang L	2022	China	ZnONPs	Human neuroblastoma cell line (SH-SY5Y)	50 nm	9 µg/mL	24 h	3	0.93	0.15	3	1	0.01	protein WB	Fig.3D
	31	Wang L	2022	China	ZnONPs	Human neuroblastoma cell line (SH-SY5Y)	50 nm	6 µg/mL	24 h	3	1.01	0.15	3	1	0.01	protein WB	Fig.3D
	31	Wang L	2022	China	ZnONPs	Human neuroblastoma cell line (SH-SY5Y)	50 nm	3 µg/mL	24 h	3	1.38	0.67	3	1	0.01	protein WB	Fig.3D
	31	Wang L	2022	China	ZnONPs	Human neuroblastoma cell line (SH-SY5Y)	50 nm	12 µg/mL	24 h	3	0.4	0.21	3	1	0.01	protein WB	Fig.3D
	31	Wang L	2022	China	ZnONPs	Human neuroblastoma cell line (SH-SY5Y)	50 nm	10 µg/mL	3 h	3	0.87	0.23	3	1	0.01	protein WB	Fig.3C
	31	Wang L	2022	China	ZnONPs	Human neuroblastoma cell line (SH-SY5Y)	50 nm	10 µg/mL	6 h	3	0.87	0.28	3	1	0.01	protein WB	Fig.3C
	31	Wang L	2022	China	ZnONPs	Human neuroblastoma cell line (SH-SY5Y)	50 nm	10 µg/mL	12 h	3	0.9	0.25	3	1	0.01	protein WB	Fig.3C
	31	Wang L	2022	China	ZnONPs	Human neuroblastoma cell line (SH-SY5Y)	50 nm	10 µg/mL	24 h	3	2.71	0.75	3	1	0.01	protein WB	Fig.3C
	32	Chen Y	2014	China	AgNPs	Human embryonic kidney cell line (HEK293T)	25 nm	8 µg/mL	24 h	4	0.54	0.12	4	1	0.15	mRNA RT-PCR	Fig.7A
	32	Chen Y	2014	China	AgNPs	Human embryonic kidney cell line (HEK293T)	25 nm	4 µg/mL	24 h	4	0.71	0.18	4	1	0.15	mRNA RT-PCR	Fig.7A
	32	Chen Y	2014	China	AgNPs	Human embryonic kidney cell line (HEK293T)	25 nm	2 µg/mL	24 h	4	0.88	0.15	4	1	0.15	mRNA RT-PCR	Fig.7A
	43	Gurunathan S	2020	Korea	PtNPs	Human monocytic leukemia cell line (THP-1)	30 nm	75 µg/mL	24 h	3	0.6	0.03	3	1	0.02	mRNA RT-PCR	Fig.7D
	43	Gurunathan S	2020	Korea	PtNPs	Human monocytic leukemia cell line (THP-1)	30 nm	50 µg/mL	24 h	3	0.8	0.04	3	1	0.02	mRNA RT-PCR	Fig.7D
	43	Gurunathan S	2020	Korea	AgNPs	Human monocytic leukemia cell line (THP-1)	30 nm	50 µg/mL	24 h	3	0.3	0.03	3	1	0.02	mRNA RT-PCR	Fig.7D
	43	Gurunathan S	2020	Korea	PtNPs	Human monocytic leukemia cell line (THP-1)	30 nm	25 µg/mL	24 h	3	0.9	0.05	3	1	0.02	mRNA RT-PCR	Fig.7D
	43	Gurunathan S	2020	Korea	PtNPs	Human monocytic leukemia cell line (THP-1)	30 nm	150 µg/mL	24 h	3	0.31	0.03	3	1	0.02	mRNA RT-PCR	Fig.7D
	43	Gurunathan S	2020	Korea	PtNPs	Human monocytic leukemia cell line (THP-1)	30 nm	125 µg/mL	24 h	3	0.31	0.02	3	1	0.02	mRNA RT-PCR	Fig.7D
	43	Gurunathan S	2020	Korea	PtNPs	Human monocytic leukemia cell line (THP-1)	30 nm	100 µg/mL	24 h	3	0.41	0.03	3	1	0.02	mRNA RT-PCR	Fig.7D
	44	Skóra B	2024	Poland	AgNPs	Normal mouse spermatogonia cell line (GC-1 spg)	5 nm	1 µg/mL	24 h	3	0.79	0.03	3	1	0.06	protein WB	Fig.7E
	44	Skóra B	2024	Poland	AgNPs	Normal mouse spermatogonia cell line (GC-1 spg)	5 nm	1 µg/mL	48 h	3	1.12	0.05	3	1	0.06	protein WB	Fig.7I
	44	Skóra B	2024	Poland	AgNPs	Normal mouse spermatocyte cell line [GC-2 spd(ts)]	5 nm	1 µg/mL	24 h	3	1.07	0.13	3	1	0.01	protein WB	Fig.7G
	44	Skóra B	2024	Poland	AgNPs	Normal mouse spermatocyte cell line [GC-2 spd(ts)]	5 nm	1 µg/mL	48 h	3	0.72	0.05	3	1	0.02	protein WB	Fig.7K
	49	Nguyen KC	2015	Canada	CdTeQDs	Human hepatocellular carcinoma cell line (HepG2)	5 nm	10 µg/mL	24 h	3	55.51	9.66	3	2.41	0.8	protein ELISA	Fig.9
	159	Li Y	2023	China	PSNPs	Human hepatocellular carcinoma cell line (HepG2)	21.5 ± 2.7 nm	6.25 µg/mL	24 h	3	0.78	0.03	3	1	0.01	protein WB	Fig.3G
	159	Li Y	2023	China	PSNPs	Human hepatocellular carcinoma cell line (HepG2)	21.5 ± 2.7 nm	50 µg/mL	24 h	3	0.62	0.01	3	1	0.01	protein WB	Fig.3G
	159	Li Y	2023	China	PSNPs	Human hepatocellular carcinoma cell line (HepG2)	21.5 ± 2.7 nm	50 µg/mL	24 h	3	0.56	0.01	3	1	0.01	protein WB	Fig.3H
	159	Li Y	2023	China	PSNPs	Human hepatocellular carcinoma cell line (HepG2)	21.5 ± 2.7 nm	50 µg/mL	24 h	3	0.74	0.02	3	1	0.01	protein WB	Fig.4A
	159	Li Y	2023	China	PSNPs	Human hepatocellular carcinoma cell line (HepG2)	21.5 ± 2.7 nm	25 µg/mL	24 h	3	0.7	0.01	3	1	0.01	protein WB	Fig.3G
	159	Li Y	2023	China	PSNPs	Human hepatocellular carcinoma cell line (HepG2)	21.5 ± 2.7 nm	12.5 µg/mL	24 h	3	0.75	0.07	3	1	0.01	protein WB	Fig.3G
	192	Gurunathan S	2020	Korea	PtNPs	Human neuroblastoma cell line (SH-SY5Y)	25 nm	25 µg/mL	24 h	3	0.57	0.03	3	0.95	0.05	mRNA RT-PCR	Fig.4E
	204	Li S	2022	China	PSNPs	Normal mouse spermatocyte cell line [GC-2 spd(ts)]	80 nm	400 µg/mL	24 h	3	1.31	0.11	3	1	0.05	protein IF	Fig.7D
	204	Li S	2022	China	PSNPs	Normal mouse spermatocyte cell line [GC-2 spd(ts)]	80 nm	400 µg/mL	24 h	3	1.16	0.03	3	1	0.03	protein WB	Fig.7B
	216	Wang L	2025	China	ZnONPs	Human neuroblastoma cell line (SH-SY5Y)	50 nm	7 µg/mL	24 h	3	0.77	0.06	3	0.95	0.08	protein WB	Fig.4
	No. ref	Author	Year	Country	Particle type	Animal types	Particle size	Particle dose	Particle duration	ni	nim	nis	nc	ncm	ncs	method	data source	sample source	NM dose	nim	nis
in vivo	16	Abd El-Maksoud EM	2019	Egypt	AgNPs	Male rats	54.9 nm	50 mg/kg	30 d	10	0.66	0.01	10	1	0.01	mRNA RT-PCR	Fig.5	liver	50 mg/kg	0.66	0.01
	20	Baghaee P	2024	Iran	Y2O3NPs	Male Wistar rats	40 nm	0.5 mg/kg	21 d	4	0.83	0.02	4	1	0.02	mRNA RT-PCR	Fig.6A	brain hippocampus	0.5 mg/kg	0.83	0.02
	20	Baghaee P	2024	Iran	Y2O3NPs	Male Wistar rats	40 nm	0.5 mg/kg	21 d	4	201.19	2.38	4	1	2.38	protein ELISA	Fig.6B	brain hippocampus	0.5 mg/kg	201.19	2.38
	25	Chang X	2022	China	AgNPs	Male ICR mice	23.53 ± 4.79 nm	12 mg/kg	7 d	3	0.87	0.17	3	1.2	0.04	protein WB	Fig.5D	brain hippocampus	12 mg/kg	0.87	0.17
	25	Chang X	2022	China	AgNPs	Male ICR mice	23.53 ± 4.79 nm	120 mg/kg	7 d	3	0.85	0.16	3	1.2	0.04	protein WB	Fig.5D	brain hippocampus	120 mg/kg	0.85	0.16
	26	Yousef MI	2022	Egypt	Al2O3NPs	Male Wistar rats	50 nm	70 mg/kg	75 d	10	0.78	0.03	10	1	0.08	mRNA RT-PCR	Fig.2	brain	70 mg/kg	0.78	0.03
	26	Yousef MI	2022	Egypt	Al2O3NPs	Male Wistar rats	50 nm	70 mg/kg	75 d	10	0.64	0.11	10	1	0.1	mRNA RT-PCR	Fig.2	heart	70 mg/kg	0.64	0.11
	26	Yousef MI	2022	Egypt	Al2O3NPs	Male Wistar rats	50 nm	70 mg/kg	75 d	10	0.81	0.15	10	1	0.14	mRNA RT-PCR	Fig.2	lung	70 mg/kg	0.81	0.15
	26	Yousef MI	2022	Egypt	ZnONPs	Male Wistar rats	100 nm	100 mg/kg	75 d	10	0.62	0.06	10	1	0.08	mRNA RT-PCR	Fig.2	brain	100 mg/kg	0.62	0.06
	26	Yousef MI	2022	Egypt	ZnONPs	Male Wistar rats	100 nm	100 mg/kg	75 d	10	0.68	0.12	10	1	0.1	mRNA RT-PCR	Fig.2	heart	100 mg/kg	0.68	0.12
	26	Yousef MI	2022	Egypt	ZnONPs	Male Wistar rats	100 nm	100 mg/kg	75 d	10	0.85	0.14	10	1	0.14	mRNA RT-PCR	Fig.2	lung	100 mg/kg	0.85	0.14
	26	Yousef MI	2022	Egypt	ZnONPs+Al2O3NPs	Male Wistar rats	50 + 100 nm	70 + 100 mg/kg	75 d	10	0.45	0.04	10	1	0.08	mRNA RT-PCR	Fig.2	brain	70 + 100 mg/kg	0.45	0.04
	26	Yousef MI	2022	Egypt	ZnONPs+Al2O3NPs	Male Wistar rats	50 + 100 nm	70 + 100 mg/kg	75 d	10	0.52	0.1	10	1	0.1	mRNA RT-PCR	Fig.2	heart	70 + 100 mg/kg	0.52	0.1
	26	Yousef MI	2022	Egypt	ZnONPs+Al2O3NPs	Male Wistar rats	50 + 100 nm	70 + 100 mg/kg	75 d	10	0.85	0.08	10	1	0.14	mRNA RT-PCR	Fig.2	lung	70 + 100 mg/kg	0.85	0.08
	28	Yousef MI	2019	Egypt	ZnONPs	Male Wistar rats	50 nm	70 mg/kg	75 d	10	0.49	0.04	10	1	0.06	mRNA RT-PCR	Fig.2	liver	70 mg/kg	0.49	0.04
	28	Yousef MI	2019	Egypt	Al2O3NPs	Male Wistar rats	100 nm	100 mg/kg	75 d	10	0.77	0.05	10	1	0.06	mRNA RT-PCR	Fig.2	liver	100 mg/kg	0.77	0.05
	28	Yousef MI	2019	Egypt	ZnONPs+Al2O3NPs	Male Wistar rats	50 + 100 nm	70 + 100 mg/kg	75 d	10	0.37	0.03	10	1	0.06	mRNA RT-PCR	Fig.2	liver	70 + 100 mg/kg	0.37	0.03
	30	Nguyen KC	2020	Canada	CdTeQDs	Male BALB/c mice	5 nm	0.4 mg/kg	24 h	8	2568.18	22.73	8	2159.09	545.46	protein ELISA	Fig.10A	liver	0.4 mg/kg	2568.18	22.73
	30	Nguyen KC	2020	Canada	CdTeQDs	Male BALB/c mice	5 nm	2 mg/kg	24 h	8	2727.27	363.64	8	2159.09	545.46	protein ELISA	Fig.10A	liver	2 mg/kg	2727.27	363.64
	30	Nguyen KC	2020	Canada	CdTeQDs	Male BALB/c mice	5 nm	5 mg/kg	24 h	8	3272.73	159.09	8	2159.09	545.46	protein ELISA	Fig.10A	liver	5 mg/kg	3272.73	159.09
	30	Nguyen KC	2020	Canada	CdTeQDs	Male BALB/c mice	5 nm	6 mg/kg	24 h	8	3340.91	295.45	8	2159.09	545.46	protein ELISA	Fig.10A	liver	6 mg/kg	3340.91	295.45
	30	Nguyen KC	2020	Canada	CdTeQDs	Male BALB/c mice	5 nm	7 mg/kg	24 h	8	2522.73	181.82	8	2159.09	545.46	protein ELISA	Fig.10A	liver	7 mg/kg	2522.73	181.82
	30	Nguyen KC	2020	Canada	CdTeQDs	Male BALB/c mice	5 nm	10 mg/kg	24 h	8	2977.27	840.91	8	2159.09	545.46	protein ELISA	Fig.10A	liver	10 mg/kg	2977.27	840.91
	30	Nguyen KC	2020	Canada	CdTeQDs	Male BALB/c mice	5 nm	5 mg/kg	2 h	8	2790.12	691.36	8	2148.15	567.9	protein ELISA	Fig.10B	liver	5 mg/kg	2790.12	691.36
	30	Nguyen KC	2020	Canada	CdTeQDs	Male BALB/c mice	5 nm	5 mg/kg	24 h	8	3432.1	370.37	8	2148.15	567.9	protein ELISA	Fig.10B	liver	5 mg/kg	3432.1	370.37
	30	Nguyen KC	2020	Canada	CdTeQDs	Male BALB/c mice	5 nm	5 mg/kg	3 d	8	3432.1	197.53	8	2148.15	567.9	protein ELISA	Fig.10B	liver	5 mg/kg	3432.1	197.53
	30	Nguyen KC	2020	Canada	CdTeQDs	Male BALB/c mice	5 nm	5 mg/kg	7 d	8	2716.05	246.91	8	2148.15	567.9	protein ELISA	Fig.10B	liver	5 mg/kg	2716.05	246.91
	41	Hong F	2017	China	TiO2NPs	Female ICR mice	5-6 nm	1.25 mg/kg	9 m	5	86.12	6.31	5	119.29	8.29	protein ELISA	Table 2	thymus	1.25 mg/kg	86.12	6.31
	41	Hong F	2017	China	TiO2NPs	Female ICR mice	5-6 nm	2.5 mg/kg	9 m	5	80.7	7.56	5	119.29	8.29	protein ELISA	Table 2	thymus	2.5 mg/kg	80.7	7.56
	41	Hong F	2017	China	TiO2NPs	Female ICR mice	5-6 nm	5 mg/kg	9 m	5	70.47	4.82	5	119.29	8.29	protein ELISA	Table 2	thymus	5 mg/kg	70.47	4.82
	42	Eldeeb GM	2024	Egypt	HANPs	Male Wistar rats	1-2 nm	280 mg/kg	45 d	10	0.57	0.62	10	1	0.67	mRNA RT-PCR	Fig.2	brain	280 mg/kg	0.57	0.62
	168	Zhang C	2023	China	PSNPs	Zebrafish	100 nm	1 µg/mL	30 d	5	0.55	0.1	5	0.7	0.09	mRNA RT-PCR	Fig.5A	brain	1 µg/mL	0.55	0.1
	184	Abdel Aal SM	2023	Egypt	AgNPs	Male albino rats	100 nm	100 mg/kg	4 w	9	0.45	0.11	9	1.09	0.18	mRNA RT-PCR	Table 4	right parotids	100 mg/kg	0.45	0.11
	184	Abdel Aal SM	2023	Egypt	AgNPs	Male albino rats	100 nm	100 mg/kg	8 w	9	0.73	0.09	9	1.09	0.18	mRNA RT-PCR	Table 4	right parotids	100 mg/kg	0.73	0.09
	184	Abdel Aal SM	2023	Egypt	TiO2NPs	Male albino rats	100 nm	150 mg/kg	4 w	9	0.56	0.13	9	1.09	0.18	mRNA RT-PCR	Table 4	right parotids	150 mg/kg	0.56	0.13
	184	Abdel Aal SM	2023	Egypt	TiO2NPs	Male albino rats	100 nm	150 mg/kg	8 w	9	0.86	0.07	9	1.09	0.18	mRNA RT-PCR	Table 4	right parotids	150 mg/kg	0.86	0.07
	193	Dora MF	2021	Egypt	FeONPs	Male albino rats	16.34-22.88	50 mg/kg	30 d	5	0.57	0.06	5	1	0.01	mRNA RT-PCR	Fig.5A	brain	50 mg/kg	0.57	0.06

## Sheet: NRF1
	No. ref	Author	Year	Country	Particle type	Cell types	Particle size	Particle dose	Particle duration	ni	nim	nis	nc	ncm	ncs	method	source
in vitro	2	Qi Y	2020	China	SiNPs	Normal human hepatocyte cell line (L-02)	58.04 ± 7.41 nm	12.5 µg/mL	24 h	3	1.03	0.13	3	1	0.01	protein WB	Fig.6C
	2	Qi Y	2020	China	SiNPs	Normal human hepatocyte cell line (L-02)	58.04 ± 7.41 nm	25 µg/mL	24 h	3	1.06	0.17	3	1	0.01	protein WB	Fig.6C
	2	Qi Y	2020	China	SiNPs	Normal human hepatocyte cell line (L-02)	58.04 ± 7.41 nm	50 µg/mL	24 h	3	1.04	0.22	3	1	0.01	protein WB	Fig.6C
	2	Qi Y	2020	China	SiNPs	Normal human hepatocyte cell line (L-02)	58.04 ± 7.41 nm	100 µg/mL	24 h	3	0.84	0.1	3	1	0.01	protein WB	Fig.6C
	4	Guo C	2018	China	SiNPs	Human umbilical vein endothelial cells (HUVECs)	57.66 ± 7.30 nm	12.5 µg/mL	24 h	3	0.16	0.03	3	1	0.03	protein WB	Fig.9C
	4	Guo C	2018	China	SiNPs	Human umbilical vein endothelial cells (HUVECs)	57.66 ± 7.30 nm	25 µg/mL	24 h	3	0.08	0.01	3	1	0.03	protein WB	Fig.9C
	4	Guo C	2018	China	SiNPs	Human umbilical vein endothelial cells (HUVECs)	57.66 ± 7.30 nm	50 µg/mL	24 h	3	0.07	0.01	3	1	0.03	protein WB	Fig.9C
	4	Guo C	2018	China	SiNPs	Human umbilical vein endothelial cells (HUVECs)	57.66 ± 7.30 nm	100 µg/mL	24 h	3	0.04	0.01	3	1	0.03	protein WB	Fig.9C
	19	Liu N	2022	China	CdTeQDs	Mouse leukemic monocyte/macrophage cell line (RAW264.7)	3.4 ± 0.56 nm	0.024 µg/mL	24 h	3	1.1	0.24	3	1	0.01	protein WB	Fig.5B
	19	Liu N	2022	China	CdTeQDs	Mouse leukemic monocyte/macrophage cell line (RAW264.7)	3.4 ± 0.56 nm	0.12 µg/mL	24 h	3	1.35	0.22	3	1	0.01	protein WB	Fig.5B
	19	Liu N	2022	China	CdTeQDs	Mouse leukemic monocyte/macrophage cell line (RAW264.7)	3.4 ± 0.56 nm	0.24 µg/mL	24 h	3	2.17	0.09	3	1	0.01	protein WB	Fig.5B
	21	Shen Y	2018	China	CBNPs	Primary rat bone marrow mesenchymal stem cells	14 nm	0.003 µg/mL	7 d	3	0.84	0.05	3	1	0.01	mRNA RT-PCR	Fig.7B
	21	Shen Y	2018	China	CBNPs	Primary rat bone marrow mesenchymal stem cells	14 nm	0.03 µg/mL	7 d	3	0.69	0.1	3	1	0.01	mRNA RT-PCR	Fig.7B
	21	Shen Y	2018	China	CBNPs	Primary rat bone marrow mesenchymal stem cells	14 nm	0.003 µg/mL	7 d	3	0.81	0.04	3	1	0.01	protein WB	Fig.7C
	21	Shen Y	2018	China	CBNPs	Primary rat bone marrow mesenchymal stem cells	14 nm	0.03 µg/mL	7 d	3	0.62	0.1	3	1	0.01	protein WB	Fig.7C
	23	Wang G	2023	China	AuNPs	Human neural stem cells	5 nm	10 µg/mL	24 h	3	1.39	0.18	3	1	0.03	mRNA RT-PCR	Fig.4C
	40	Gutiérrez-Carcedo P	2020	Spain	CeO2NPs	Human cervical cancer cell line (HeLa)	5.2 ± 0.3 nm	20 µg/mL	24 h	3	0.54	0.01	3	1	0.08	mRNA RT-PCR	Fig.6A
	40	Gutiérrez-Carcedo P	2020	Spain	AuCeO2NPs	Human cervical cancer cell line (HeLa)	5.2 ± 0.3 nm	20 µg/mL	24 h	3	1.26	0.14	3	1	0.08	mRNA RT-PCR	Fig.6A
	40	Gutiérrez-Carcedo P	2020	Spain	TPP-AuCeO2NPs	Human cervical cancer cell line (HeLa)	5.2 ± 0.3 nm	20 µg/mL	24 h	3	1.23	0.05	3	1	0.08	mRNA RT-PCR	Fig.6A
	40	Gutiérrez-Carcedo P	2020	Spain	CeO2NPs	Human cervical cancer cell line (HeLa)	5.2 ± 0.3 nm	20 µg/mL	24 h	3	0.54	0.21	3	1	0.06	protein WB	Fig.6C
	40	Gutiérrez-Carcedo P	2020	Spain	AuCeO2NPs	Human cervical cancer cell line (HeLa)	5.2 ± 0.3 nm	20 µg/mL	24 h	3	1.01	0.14	3	1	0.06	protein WB	Fig.6C
	40	Gutiérrez-Carcedo P	2020	Spain	TPP-AuCeO2NPs	Human cervical cancer cell line (HeLa)	5.2 ± 0.3 nm	20 µg/mL	24 h	3	1.05	0.33	3	1	0.06	protein WB	Fig.6C

## Sheet: NRF2
	No. ref	Author	Year	Country	Particle type	Cell types	Particle size	Particle dose	Particle duration	ni	nim	nis	nc	ncm	ncs	method	source
in vitro	10	Gurunathan S	2020	Korea	PdNPs	Human lung adenocarcinoma cell line (A549)	10 nm	0.265 µg/mL	24 h	3	0.67	0.08	3	1	0.04	mRNA RT-PCR	Fig.8E
	17	Xu C	2019	China	SeNPs	Human intestinal epithelium cell line (NCM460)	50-80 nm	4 µg/mL	12 h	3	0.73	0.02	3	0.3	0.02	protein WB	Fig.6B
	44	Skóra B	2024	Poland	AgNPs	Normal mouse spermatogonia cell line (GC-1 spg);	5 nm	1 µg/mL	24 h	3	1.77	0.07	3	1	0.09	protein WB	Fig.8C
	44	Skóra B	2024	Poland	AgNPs	Normal mouse spermatogonia cell line (GC-1 spg);	5 nm	1 µg/mL	48 h	3	0.91	0.06	3	1	0.02	protein WB	Fig.8D
	44	Skóra B	2024	Poland	AgNPs	Normal mouse spermatocyte cell line [GC-2 spd(ts)]	5 nm	1 µg/mL	24 h	3	0.97	0.03	3	1	0.01	protein WB	Fig.8I
	44	Skóra B	2024	Poland	AgNPs	Normal mouse spermatocyte cell line [GC-2 spd(ts)]	5 nm	1 µg/mL	48 h	3	1.31	0.04	3	1	0.01	protein WB	Fig.8J
	45	Zhao X	2021	China	SiNPs	Human lung bronchial epithelial cell line (BEAS-2B)	57.7 ± 7.3 nm	2 µg/mL	24 h	3	0.76	0.06	3	1	0.12	mRNA RT-PCR	Fig.8E
	45	Zhao X	2021	China	SiNPs	Human lung bronchial epithelial cell line (BEAS-2B)	57.7 ± 7.4 nm	10 µg/mL	24 h	3	0.62	0.01	3	1	0.12	mRNA RT-PCR	Fig.8E
	45	Zhao X	2021	China	SiNPs	Human lung bronchial epithelial cell line (BEAS-2B)	57.7 ± 7.5 nm	50 µg/mL	24 h	3	0.29	0.04	3	1	0.12	mRNA RT-PCR	Fig.8E
	46	Wei S	2019	China	ZnONPs	Human bronchial epithelial cells (HBE)	37.3 nm	7.5 µg/mL	6 h	3	1.12	0.04	3	1	0.01	mRNA RT-PCR	Fig.3D
	47	Lin C	2016	China	SiNPs	Human lung adenocarcinoma cell line (A549)	41.32 ± 3.19 nm	50 µg/mL	12 h	3	1.88	0.11	3	1	0.01	mRNA RT-PCR	Fig.4A
	48	Nguyen KC	2013	Canada	CdTeQDs	Human hepatocellular carcinoma cell line (HepG2)	5 nm	10 µg/mL	24 h	6	0.14	0.02	6	0.08	0.01	protein ELISA	Fig.3D
	63	Ko WC	2020	China	AuNPs	Rat vascular smooth muscle cells (VSMCs)	3.38 ± 0.974 nm	2 µg/mL	0.5 h	3	1.57	0.09	3	1	0.01	protein WB	Fig.3A
	63	Ko WC	2020	China	AuNPs	Rat vascular smooth muscle cells (VSMCs)	3.38 ± 0.974 nm	2 µg/mL	1 h	3	2.5	0.24	3	1	0.01	protein WB	Fig.3A
	63	Ko WC	2020	China	AuNPs	Rat vascular smooth muscle cells (VSMCs)	3.38 ± 0.974 nm	2 µg/mL	2 h	3	2.11	0.41	3	1	0.01	protein WB	Fig.3A
	63	Ko WC	2020	China	AuNPs	Rat vascular smooth muscle cells (VSMCs)	3.38 ± 0.974 nm	2 µg/mL	4 h	3	1.81	0.21	3	1	0.01	protein WB	Fig.3A
	63	Ko WC	2020	China	AuNPs	Rat vascular smooth muscle cells (VSMCs)	3.38 ± 0.974 nm	2 µg/mL	8 h	3	1.64	0.19	3	1	0.01	protein WB	Fig.3A
	63	Ko WC	2020	China	AuNPs	Rat vascular smooth muscle cells (VSMCs)	3.38 ± 0.974 nm	2 µg/mL	16 h	3	1.29	0.13	3	1	0.01	protein WB	Fig.3A
	63	Ko WC	2020	China	AuNPs	Rat vascular smooth muscle cells (VSMCs)	3.38 ± 0.974 nm	2 µg/mL	1.5 h	3	2.28	0.1	3	1	0.01	protein WB	Fig.6A
	63	Ko WC	2020	China	AuNPs	Rat vascular smooth muscle cells (VSMCs)	3.38 ± 0.974 nm	2 µg/mL	1.5 h	3	2.04	0.19	3	1	0.01	protein WB	Fig.6B
	65	Liu N	2022	China	CdTeQDs	Mouse leukemic monocyte/macrophage cell line (RAW264.7)	3.4 ± 0.56 nm	0.024 µg/mL	24 h	3	0.62	0.09	3	1	0.01	protein WB	Fig.9A
	65	Liu N	2022	China	CdTeQDs	Mouse leukemic monocyte/macrophage cell line (RAW264.7)	3.4 ± 0.56 nm	0.12 µg/mL	24 h	3	0.8	0.11	3	1	0.01	protein WB	Fig.9A
	65	Liu N	2022	China	CdTeQDs	Mouse leukemic monocyte/macrophage cell line (RAW264.7)	3.4 ± 0.56 nm	0.24 µg/mL	24 h	3	0.53	0.09	3	1	0.01	protein WB	Fig.9A
	65	Liu N	2022	China	CdTeQDs	Mouse leukemic monocyte/macrophage cell line (RAW264.7)	3.4 ± 0.56 nm	0.24 µg/mL	24 h	3	0.54	0.11	3	1	0.01	protein WB	Fig.9C
	65	Liu N	2022	China	CdTeQDs	Mouse leukemic monocyte/macrophage cell line (RAW264.7)	3.4 ± 0.56 nm	0.24 µg/mL	24 h	3	0.74	0.03	3	1	0.01	protein WB	Fig.9E
	67	Zhai S	2024	China	AuNPs	Mouse leukemic monocyte/macrophage cell line (RAW264.7)	5.8 ± 0.4 nm	0.027 µg/mL	24 h	3	1.88	0.41	3	1	0.01	protein WB	Fig.3C
	67	Zhai S	2024	China	AuNPs	Mouse leukemic monocyte/macrophage cell line (RAW264.7)	6.1 ± 0.5 nm	0.027 µg/mL	24 h	3	1.88	0.41	3	1	0.01	protein WB	Fig.3C
	67	Zhai S	2024	China	AuNPs	Mouse leukemic monocyte/macrophage cell line (RAW264.7)	7.8 ± 1.2 nm	0.027 µg/mL	24 h	3	2.2	0.44	3	1	0.01	protein WB	Fig.3C
	67	Zhai S	2024	China	AuNPs	Mouse leukemic monocyte/macrophage cell line (RAW264.7)	9.6 ± 2.3 nm	0.027 µg/mL	24 h	3	0.88	0.12	3	1	0.01	protein WB	Fig.3C
	67	Zhai S	2024	China	AuNPs	Mouse leukemic monocyte/macrophage cell line (RAW264.7)	10.2 ± 2.5 nm	0.027 µg/mL	24 h	3	1.41	0.23	3	1	0.01	protein WB	Fig.3C
	68	Yin Y	2021	China	ZnONPs	Human keratinocyte cell line (HaCaT)	50 nm	2.03 µg/mL	6 h	3	1.11	0.11	3	1	0.01	protein WB	Fig.5B
	68	Yin Y	2021	China	ZnONPs	Human keratinocyte cell line (HaCaT)	50 nm	4.07 µg/mL	6 h	3	1.16	0.23	3	1	0.01	protein WB	Fig.5B
	68	Yin Y	2021	China	ZnONPs	Human keratinocyte cell line (HaCaT)	50 nm	8.14 µg/mL	6 h	3	1.27	0.31	3	1	0.01	protein WB	Fig.5B
	68	Yin Y	2021	China	ZnONPs	Human keratinocyte cell line (HaCaT)	50 nm	16.28 µg/mL	6 h	3	1.55	0.14	3	1	0.01	protein WB	Fig.5B
	68	Yin Y	2021	China	ZnONPs	Human keratinocyte cell line (HaCaT)	50 nm	24.41 µg/mL	6 h	3	1.77	0.19	3	1	0.01	protein WB	Fig.5B
	69	Li N	2022	China	CuONPs	Human umbilical vein endothelial cell line (HUVECs)	< 50 nm	5 µg/mL	12 h	3	0.04	0.01	3	0.03	0.01	protein WB	Fig.1C
	69	Li N	2022	China	CuONPs	Human umbilical vein endothelial cell line (HUVECs)	< 50 nm	10 µg/mL	12 h	3	0.19	0.01	3	0.03	0.01	protein WB	Fig.1C
	69	Li N	2022	China	CuONPs	Human umbilical vein endothelial cell line (HUVECs)	< 50 nm	15 µg/mL	12 h	3	0.08	0.01	3	0.03	0.01	protein WB	Fig.1C
	69	Li N	2022	China	CuONPs	Human umbilical vein endothelial cell line (HUVECs)	< 50 nm	20 µg/mL	12 h	3	0.13	0.03	3	0.03	0.01	protein WB	Fig.1C
	69	Li N	2022	China	CuONPs	Human umbilical vein endothelial cell line (HUVECs)	< 50 nm	20 µg/mL	3 h	3	0.02	0.01	3	0.02	0.01	protein WB	Fig.1E
	69	Li N	2022	China	CuONPs	Human umbilical vein endothelial cell line (HUVECs)	< 50 nm	20 µg/mL	6 h	3	0.07	0.02	3	0.02	0.01	protein WB	Fig.1E
	69	Li N	2022	China	CuONPs	Human umbilical vein endothelial cell line (HUVECs)	< 50 nm	20 µg/mL	9 h	3	0.25	0.01	3	0.02	0.01	protein WB	Fig.1E
	69	Li N	2022	China	CuONPs	Human umbilical vein endothelial cell line (HUVECs)	< 50 nm	20 µg/mL	12 h	3	0.34	0.02	3	0.02	0.01	protein WB	Fig.1E
	69	Li N	2022	China	CuONPs	Human umbilical vein endothelial cell line (HUVECs)	< 50 nm	20 µg/mL	6 h	3	0.64	0.09	3	0.05	0.04	protein WB	Fig.1H
	69	Li N	2022	China	CuONPs	Human umbilical vein endothelial cell line (HUVECs)	< 50 nm	20 µg/mL	9 h	3	0.78	0.02	3	0.05	0.04	protein WB	Fig.1H
	69	Li N	2022	China	CuONPs	Human umbilical vein endothelial cell line (HUVECs)	< 50 nm	20 µg/mL	6 h	3	0.19	0.01	3	0.14	0.05	protein WB	Fig.3C
	69	Li N	2022	China	CuONPs	Human umbilical vein endothelial cell line (HUVECs)	< 50 nm	20 µg/mL	9 h	3	0.25	0.03	3	0.14	0.05	protein WB	Fig.3C
	69	Li N	2022	China	CuONPs	Human umbilical vein endothelial cell line (HUVECs)	< 50 nm	20 µg/mL	6 h	3	0.35	0.01	3	0.1	0.01	protein WB	Fig.4F
	69	Li N	2022	China	CuONPs	Human umbilical vein endothelial cell line (HUVECs)	< 50 nm	20 µg/mL	9 h	3	0.4	0.01	3	0.1	0.01	protein WB	Fig.4F
	69	Li N	2022	China	CuONPs	Human umbilical vein endothelial cell line (HUVECs)	< 50 nm	20 µg/mL	6 h	3	0.13	0.02	3	0.04	0.02	protein WB	Fig.5C
	69	Li N	2022	China	CuONPs	Human umbilical vein endothelial cell line (HUVECs)	< 50 nm	20 µg/mL	9 h	3	0.94	0.03	3	0.04	0.02	protein WB	Fig.5C
	69	Li N	2022	China	CuONPs	Human umbilical vein endothelial cell line (HUVECs)	< 50 nm	5 µg/mL	12 h	3	0.25	0.02	3	0.17	0.02	protein WB	Fig.6G
	69	Li N	2022	China	CuONPs	Human umbilical vein endothelial cell line (HUVECs)	< 50 nm	10 µg/mL	12 h	3	0.47	0.03	3	0.17	0.02	protein WB	Fig.6G
	69	Li N	2022	China	CuONPs	Human umbilical vein endothelial cell line (HUVECs)	< 50 nm	15 µg/mL	12 h	3	1.03	0.16	3	0.17	0.02	protein WB	Fig.6G
	69	Li N	2022	China	CuONPs	Human umbilical vein endothelial cell line (HUVECs)	< 50 nm	20 µg/mL	12 h	3	1.3	0.06	3	0.17	0.02	protein WB	Fig.6G
	69	Li N	2022	China	CuONPs	Human umbilical vein endothelial cell line (HUVECs)	< 50 nm	30 µg/mL	12 h	3	1.62	0.02	3	0.17	0.02	protein WB	Fig.6G
	71	Sun X	2017	China	AgNPs	Human umbilical vein endothelial cell line (HUVECs)	20-50 nm	0.5 µg/mL	24 h	3	0.9	0.08	3	1	0.11	mRNA RT-PCR	Fig.6A
	71	Sun X	2017	China	AgNPs	Human umbilical vein endothelial cell line (HUVECs)	20-50 nm	1 µg/mL	24 h	3	0.78	0.07	3	1	0.11	mRNA RT-PCR	Fig.6A
	71	Sun X	2017	China	AgNPs	Human umbilical vein endothelial cell line (HUVECs)	20-50 nm	2 µg/mL	24 h	3	0.54	0.08	3	1	0.11	mRNA RT-PCR	Fig.6A
	73	Wang M	2023	China	ZnONPs	Human keratinocyte cell line (HaCaT)	50 nm	40 µg/mL	6 h	3	0.9	0.04	3	0.22	0.06	protein WB	Fig.6
	74	Chen T	2023	China	ZnONPs	Mouse leukemic monocyte/macrophage cell line (RAW264.7)	50 nm	10 µg/mL	24 h	3	0.41	0.02	3	0.21	0.04	protein WB	Fig.10E
	76	Chen T	2023	China	ZnONPs	Mouse leukemic monocyte/macrophage cell line (RAW264.7)	50 nm	20 µg/mL	24 h	3	0.52	0.07	3	0.21	0.04	protein WB	Fig.10E
	76	Chen T	2023	China	ZnONPs	Mouse leukemic monocyte/macrophage cell line (RAW264.7)	50 nm	40 µg/mL	24 h	3	0.91	0.09	3	0.21	0.04	protein WB	Fig.10E
	77	Liu W	2017	China	SiNPs	Human lung adenocarcinoma cell line (A549)	10-20 nm	15 µg/mL	24 h	3	1.44	0.07	3	1	0.03	protein WB	Fig.6B
	78	Shi Z	2015	China	TiO₂NPs	Human hepatocellular carcinoma cell line (HepG2)	10-25 nm	0.1, µg/mL	24 h	3	1.2	0.02	3	1	0.1	mRNA RT-PCR	Fig.5A
	78	Shi Z	2015	China	TiO₂NPs	Human hepatocellular carcinoma cell line (HepG2)	10-25 nm	1 µg/mL	24 h	3	1.7	0.03	3	1	0.1	mRNA RT-PCR	Fig.5A
	78	Shi Z	2015	China	TiO₂NPs	Human hepatocellular carcinoma cell line (HepG2)	10-25 nm	10 µg/mL	24 h	3	1.9	0.02	3	1	0.1	mRNA RT-PCR	Fig.5A
	78	Shi Z	2015	China	TiO₂NPs	Human hepatocellular carcinoma cell line (HepG2)	10-25 nm	0.1 µg/mL	24 h	3	0.77	0.08	3	0.65	0.03	protein WB	Fig.5C
	78	Shi Z	2015	China	TiO₂NPs	Human hepatocellular carcinoma cell line (HepG2)	10-25 nm	1 µg/mL	24 h	3	0.85	0.8	3	0.65	0.03	protein WB	Fig.5C
	78	Shi Z	2015	China	TiO₂NPs	Human hepatocellular carcinoma cell line (HepG2)	10-25 nm	10 µg/mL	24 h	3	0.67	0.05	3	0.65	0.03	protein WB	Fig.5C
	79	Zhang L	2021	China	ZnONPs	Human umbilical vein endothelial cell line (HUVECs)	50 nm	5 µg/mL	24 h	3	1.06	0.19	3	1	0.01	mRNA RT-PCR	Fig.6A
	79	Zhang L	2021	China	ZnONPs	Human umbilical vein endothelial cell line (HUVECs)	50 nm	10 µg/mL	24 h	3	0.97	0.3	3	1	0.01	mRNA RT-PCR	Fig.6A
	79	Zhang L	2021	China	ZnONPs	Human umbilical vein endothelial cell line (HUVECs)	50 nm	15 µg/mL	24 h	3	0.96	0.01	3	1	0.01	mRNA RT-PCR	Fig.6A
	79	Zhang L	2021	China	ZnONPs	Human umbilical vein endothelial cell line (HUVECs)	50 nm	20 µg/mL	24 h	3	1.13	0.04	3	1	0.01	mRNA RT-PCR	Fig.6A
	79	Zhang L	2021	China	ZnONPs	Human umbilical vein endothelial cell line (HUVECs)	50 nm	20 µg/mL	3 h	3	1.05	0.06	3	1	0.19	mRNA RT-PCR	Fig.6B
	79	Zhang L	2021	China	ZnONPs	Human umbilical vein endothelial cell line (HUVECs)	50 nm	20 µg/mL	6 h	3	0.93	0.12	3	1	0.19	mRNA RT-PCR	Fig.6B
	79	Zhang L	2021	China	ZnONPs	Human umbilical vein endothelial cell line (HUVECs)	50 nm	20 µg/mL	9 h	3	0.83	0.17	3	1	0.19	mRNA RT-PCR	Fig.6B
	79	Zhang L	2021	China	ZnONPs	Human umbilical vein endothelial cell line (HUVECs)	50 nm	20 µg/mL	12 h	3	1.05	0.04	3	1	0.19	mRNA RT-PCR	Fig.6B
	80	Guo C	2015	China	SiNPs	Human umbilical vein endothelial cell line (HUVECs)	58 nm	12.5 µg/mL	24 h	3	0.57	0.07	3	1	0.09	mRNA RT-PCR	Fig.6A
	80	Guo C	2015	China	SiNPs	Human umbilical vein endothelial cell line (HUVECs)	58 nm	25 µg/mL	24 h	3	1.04	0.03	3	1	0.09	mRNA RT-PCR	Fig.6A
	80	Guo C	2015	China	SiNPs	Human umbilical vein endothelial cell line (HUVECs)	58 nm	50 µg/mL	24 h	3	1.37	0.17	3	1	0.09	mRNA RT-PCR	Fig.6A
	83	Kang SJ	2012	Korea	AgNPs	Human ovarian carcinoma cell line (SK-OV3)	7.5 ± 2.5 nm	10 µg/mL	24 h	3	4.06	0.19	3	1	0.01	mRNA RT-PCR	Fig.3B
	85	Fu X	2024	China	PSNPs	Mouse spermatocyte cell line (GC-2 spd)	50 nm	12.5 µg/mL	24 h	3	1.69	0.22	3	1	0.27	protein WB	Fig.4K
	85	Fu X	2024	China	PSNPs	Mouse spermatocyte cell line (GC-2 spd)	90 nm	25 µg/mL	24 h	3	1.8	0.31	3	1	0.16	protein WB	Fig.4K
	85	Fu X	2024	China	PSNPs	Mouse spermatocyte cell line (GC-2 spd)	50 nm	12.5 µg/mL	24 h	3	1.92	0.34	3	1	0.34	protein WB	Fig.s5A
	85	Fu X	2024	China	PSNPs	Mouse spermatocyte cell line (GC-2 spd)	90 nm	25 µg/mL	24 h	3	1.87	0.34	3	1	0.34	protein WB	Fig.s5A
	85	Fu X	2024	China	PSNPs	Mouse spermatocyte cell line (GC-2 spd)	50 nm	12.5 µg/mL	24 h	3	1.68	0.22	3	1	0.26	protein WB	Fig.S5K
	85	Fu X	2024	China	PSNPs	Mouse spermatocyte cell line (GC-2 spd)	90 nm	25 µg/mL	24 h	3	1.79	0.31	3	1	0.14	protein WB	Fig.S5K
	86	Guo M	2023	China	AgNPs	Human hepatocellular carcinoma cell line (HepG2)	21.31 ± 4.00 nm	20 μg/mL	48 h	3	2.25	0.64	3	1	0.1	protein WB	Fig.3B
	86	Guo M	2023	China	AgNPs	Human hepatocellular carcinoma cell line (HepG2)	21.31 ± 4.00 nm	40 μg/mL	48 h	3	2.74	1.32	3	1	0.1	protein WB	Fig.3B
	86	Guo M	2023	China	AgNPs	Normal human hepatocyte cell line (L-02)	21.31 ± 4.00 nm	20 μg/mL	48 h	3	1.28	0.35	3	1	0.01	protein WB	Fig.3F
	86	Guo M	2023	China	AgNPs	Normal human hepatocyte cell line (L-02)	21.31 ± 4.00 nm	40 μg/mL	48 h	3	1.28	0.38	3	1	0.01	protein WB	Fig.3F
	89	Ma Y	2024	China	AgNPs	Human umbilical vein endothelial cell line (HUVECs)	20 nm	0.3 µg/mL	24 h	3	0.48	0.02	3	0.53	0.03	protein IF	Fig.5K
	89	Ma Y	2024	China	AgNPs	Human umbilical vein endothelial cell line (HUVECs)	20 nm	0.3 µg/mL	24 h	3	0.62	0.04	3	1	0.1	protein WB	Fig.5O
	90	Cui G	2021	China	SiNPs	Rat myocardial cell line (H9c2)	59.65 ± 5.34 nm	25 µg/mL	24 h	3	1.79	0.52	3	1	0.14	protein WB	Fig.3B
	90	Cui G	2021	China	SiNPs	Rat myocardial cell line (H9c2)	59.65 ± 5.34 nm	50 µg/mL	24 h	3	1.92	0.3	3	1	0.14	protein WB	Fig.3B
	94	Wu Z	2018	Singapore	ZnONPs	Human dermal keratinocyte cell line (HaCaTs)	<100 nm	0.5 µg/mL	4 h	3	18.1	0.01	3	10.8	0.01	protein IF	Fig.S5
	95	Wang Y	2022	China	SiNPs	Human lung adenocarcinoma cell line (A549)	50 nm	20 µg/cm2	24 h	3	1.49	0.01	3	1	0.01	protein WB	Fig.4B
	95	Wang Y	2022	China	SiNPs	Human lung adenocarcinoma cell line (A549)	50 nm	20 µg/cm2	24 h	3	4.9	0.69	3	1	0.01	protein WB	Fig.5B
	95	Wang Y	2022	China	SiNPs	Human lung adenocarcinoma cell line (A549)	50 nm	20 µg/cm2	24 h	3	1.45	0.08	3	1	0.01	protein WB	Fig.5G
	96	Yang J	2021	China	TiO2NPs	Mouse primary corneal endothelial cells	20 nm	25 µg/mL	24 h	3	2.26	0.08	3	1	0.05	mRNA RT-PCR	Fig.4A
	96	Yang J	2021	China	TiO2NPs	Mouse primary corneal endothelial cells	20 nm	25 µg/mL	24 h	3	0.34	0.01	3	0.13	0.01	protein WB	Fig.4F
	99	Hou J	2021	China	AgNPs	Mouse mammary epithelial cell line (HC11)	<100 nm	12.5 µg/mL	24 h	3	1.04	0.03	3	0.56	0.03	protein WB	Fig.4C
	99	Hou J	2021	China	AgNPs	Mouse mammary epithelial cell line (HC11)	<100 nm	25 µg/mL	24 h	3	1.1	0.05	3	0.56	0.03	protein WB	Fig.4C
	99	Hou J	2021	China	AgNPs	Mouse mammary epithelial cell line (HC11)	<100 nm	50 µg/mL	24 h	3	1.16	0.04	3	0.56	0.03	protein WB	Fig.4C
	103	Li X	2022	China	bare AuNPs	Primary human epidermal keratinocytes (HEK)	50 nm	25 µg/mL	24 h	3	1.42	0.08	3	1.1	0.08	mRNA RT-PCR	Fig.5C
	104	Li T	2022	China	NiNPs	Human trophoblastic cell line (HTR-8/SVneo)	< 100 nm	2.5 µg/cm2	24 h	4	0.7	0.12	4	1	0.04	protein WB	Fig.5B
	104	Li T	2022	China	NiNPs	Human trophoblastic cell line (HTR-8/SVneo)	< 100 nm	5 µg/cm2	24 h	4	0.17	0.03	4	1	0.04	protein WB	Fig.5B
	104	Li T	2022	China	NiNPs	Human trophoblastic cell line (HTR-8/SVneo)	< 100 nm	7.5 µg/cm2	24 h	4	0.05	0.01	4	1	0.04	protein WB	Fig.5B
	104	Li T	2022	China	NiNPs	Human trophoblastic cell line (HTR-8/SVneo)	< 100 nm	10 µg/cm2	24 h	4	0.06	0.01	4	1	0.04	protein WB	Fig.5B
	104	Li T	2022	China	NiNPs	Human trophoblastic cell line (HTR-8/SVneo)	< 100 nm	12.5 µg/cm2	24 h	4	0.02	0.01	4	1	0.04	protein WB	Fig.5B
	105	Zhou D	2022	China	TiO2NPs	Human lung adenocarcinoma cell line (A549)	50 nm	20 µg/cm2	24 h	3	2.66	0.22	3	1	0.01	protein WB	Fig.8C
	107	Korakaki E	2023	Greece	γ-Fe2O3NPs- Fe3O4NPs	Human acute monocytic leukemia cell line (THP-1)	4 nm	0.1 µg/mL	24 h	3	0.87	0.13	3	1	0.1	protein WB	Fig.6B
	107	Korakaki E	2023	Greece	γ-Fe2O3NPs- Fe3O4NPs	Human acute monocytic leukemia cell line (THP-1)	4 nm	1 µg/mL	24 h	3	0.91	0.13	3	1	0.1	protein WB	Fig.6B
	107	Korakaki E	2023	Greece	γ-Fe2O3NPs- Fe3O4NPs	Human acute monocytic leukemia cell line (THP-1)	4 nm	5 µg/mL	24 h	3	0.99	0.17	3	1	0.1	protein WB	Fig.6B
	107	Korakaki E	2023	Greece	γ-Fe2O3NPs- Fe3O4NPs	Human acute monocytic leukemia cell line (THP-1)	4 nm	10 µg/mL	24 h	3	1.03	0.12	3	1	0.1	protein WB	Fig.6B
	111	Magaye R	2016	China	NiNPs	Human lung adenocarcinoma cell line (A549)	40.50 ± 18.6 nm	1 µg/cm2	24 h	3	0.99	0.05	3	1	0.01	protein WB	Fig.3C
	111	Magaye R	2016	China	NiNPs	Human lung adenocarcinoma cell line (A549)	40.50 ± 18.6 nm	5 µg/cm2	24 h	3	1.01	0.03	3	1	0.01	protein WB	Fig.3C
	111	Magaye R	2016	China	NiNPs	Human lung adenocarcinoma cell line (A549)	40.50 ± 18.6 nm	10 µg/cm2	24 h	3	1	0.03	3	1	0.01	protein WB	Fig.3C
	111	Magaye R	2016	China	NiNPs	Human lung adenocarcinoma cell line (A549)	40.50 ± 18.6 nm	15 µg/cm2	24 h	3	0.99	0.03	3	1	0.01	protein WB	Fig.3C
	111	Magaye R	2016	China	NiNPs	Human lung adenocarcinoma cell line (A549)	40.50 ± 18.6 nm	25 µg/cm2	24 h	3	1	0.04	3	1	0.01	protein WB	Fig.3C
	114	Zhou F	2019	China	SiNPs	Human umbilical vein endothelial cell line (HUVECs)	S50 (50 ± 8.7 nm)	25 µg/mL	24 h	3	0.72	0.1	3	0.37	0.05	protein WB	Fig. 5B
	114	Zhou F	2019	China	SiNPs	Human umbilical vein endothelial cell line (HUVECs)	S25 (25 ± 4.3 nm)	25 µg/mL	24 h	3	0.96	0.04	3	0.37	0.05	protein WB	Fig. 5B
	114	Zhou F	2019	China	SiNPs	Human umbilical vein endothelial cell line (HUVECs)	S10 (10 ± 1.5 nm)	25 µg/mL	24 h	3	1.01	0.02	3	0.37	0.05	protein WB	Fig. 5B
	115	Liao F	2019	China	TiO2NPs	Human umbilical vein endothelial cell line (HUVECs)	T50 (50 ± 7.6 nm)	25 µg/mL	24 h	3	0.58	0.05	3	0.3	0.04	protein WB	Fig. 5B
	115	Liao F	2019	China	TiO2NPs	Human umbilical vein endothelial cell line (HUVECs)	T30 (30 ± 5.1 nm)	25 µg/mL	24 h	3	0.7	0.05	3	0.3	0.04	protein WB	Fig. 5B
	115	Liao F	2019	China	TiO2NPs	Human umbilical vein endothelial cell line (HUVECs)	T10 (10 ± 2.3 nm)	25 µg/mL	24 h	3	0.82	0.04	3	0.3	0.04	protein WB	Fig. 5B
	118	González-Fernández C	2021	Spain	PSNPs-NH2	Gilthead seabream neuronal-like stem cell line (SaB-1)	52.3 ± 0.1 nm	1 µg/mL	24 h	3	4.73	1.53	3	1	0.01	mRNA RT-PCR	Fig.3
	118	González-Fernández C	2021	Spain	PSNPs-NH2	Gilthead seabream neuronal-like stem cell line (SaB-1)	52.3 ± 0.1 nm	12 µg/mL	24 h	3	8.3	1.19	3	1	0.01	mRNA RT-PCR	Fig.3
	118	González-Fernández C	2021	Spain	PSNPs-COOH	Gilthead seabream neuronal-like stem cell line (SaB-1)	5.6 ± 0.2 nm	1 µg/mL	24 h	3	3.37	1.19	3	1	0.01	mRNA RT-PCR	Fig.3
	118	González-Fernández C	2021	Spain	PSNPs-COOH	Gilthead seabream neuronal-like stem cell line (SaB-1)	5.6 ± 0.3 nm	12 µg/mL	24 h	3	2.35	2.04	3	1	0.01	mRNA RT-PCR	Fig.3
	118	González-Fernández C	2021	Spain	PSNPs-plain	Gilthead seabream neuronal-like stem cell line (SaB-1)	54.8 ± 0.1 nm	1 µg/mL	24 h	3	3.89	1.18	3	1	0.01	mRNA RT-PCR	Fig.3
	118	González-Fernández C	2021	Spain	PSNPs-plain	Gilthead seabream neuronal-like stem cell line (SaB-1)	54.8 ± 0.2 nm	12 µg/mL	24 h	3	3.88	0.68	3	1	0.01	mRNA RT-PCR	Fig.3
	121	Skočaj M	2020	Slovenia	SiO2NPs	Rat skeletal muscle cell line (L6)	47 ± 2 nm	50 µg/mL	10 d	3	0.86	0.02	3	1	0.01	mRNA RT-PCR	Fig.8
	121	Skočaj M	2020	Slovenia	PAANPs	Rat skeletal muscle cell line (L6)	64 ± 22 nm	50 µg/mL	10 d	3	1.16	0.07	3	1	0.01	mRNA RT-PCR	Fig.8
	123	Santacruz-Márquez R	2023	Mexico	ZnONPs	Female CD-1 mice antral follicles	13-89 nm	5 µg/mL	4 d	36	1.05	0.05	36	1	0.02	mRNA RT-PCR	Fig.6
	123	Santacruz-Márquez R	2023	Mexico	ZnONPs	Female CD-1 mice antral follicles	13-89 nm	10 µg/mL	4 d	36	1.04	0.06	36	1	0.02	mRNA RT-PCR	Fig.6
	123	Santacruz-Márquez R	2023	Mexico	ZnONPs	Female CD-1 mice antral follicles	13-89 nm	15 µg/mL	4 d	36	1.17	0.04	36	1	0.02	mRNA RT-PCR	Fig.6
	125	Ferraro SA	2020	Argentina	TiO2NPs	Human neuroblastoma cell line (SH-SY5Y)	5 nm	5 µg/mL	24 h	3	0.24	0.03	3	0.14	0.02	protein ICC	Fig.4
	125	Ferraro SA	2020	Argentina	TiO2NPs	Human neuroblastoma cell line (SH-SY5Y)	5 nm	10 µg/mL	24 h	3	0.29	0.02	3	0.14	0.02	protein ICC	Fig.4
	125	Ferraro SA	2020	Argentina	TiO2NPs	Human neuroblastoma cell line (SH-SY5Y)	5 nm	50 µg/mL	24 h	3	0.42	0.03	3	0.14	0.02	protein ICC	Fig.4
	128	Guo C	2016	China	SiNPs	Human umbilical vein endothelial cell line (HUVECs)	57.66 ± 7.30 nm	50 µg/mL	24 h	3	1.72	0.35	3	1	0.15	mRNA RT-PCR	Fig.5
	129	Li Y	2024	China	ZnONPs	Primary bovine intestinal epithelial cells (BIECs)	18.29 nm	0.8 µg/mL	6 h	6	1.11	0.06	6	1.17	0.12	mRNA RT-PCR	Fig.3
	134	Wang H	2018	China	TiO2NPs	Normal human hepatocyte cell line (L-02)	21 nm	40 µg/mL	72 h	3	0.75	0.01	3	1	0.01	mRNA RT-PCR	Fig.4A
	134	Wang H	2018	China	TiO2NPs	Human hepatocellular carcinoma cells (QGY)	21 nm	40 µg/mL	72 h	3	2.12	0.14	3	1	0.05	mRNA RT-PCR	Fig.4C
	140	Dhupal M	2018	Korea	TiO2NPs	Mouse leukemic monocyte/macrophage cell line (RAW264.7)	21 ± 3 nm	2.5 µg/mL	6 h	3	1.56	0.011	3	1	0.01	protein WB	Fig.1C
	140	Dhupal M	2018	Korea	TiO2NPs	Mouse leukemic monocyte/macrophage cell line (RAW264.7)	21 ± 3 nm	5 µg/mL	6 h	3	1.88	0.07	3	1	0.01	protein WB	Fig.1C
	140	Dhupal M	2018	Korea	TiO2NPs	Mouse leukemic monocyte/macrophage cell line (RAW264.7)	21 ± 3 nm	10 µg/mL	6 h	3	0.85	0.07	3	1	0.01	protein WB	Fig.1C
	172	Stanca L	2023	Romania	Si/SiO2QDs	Mouse leukemic monocyte/macrophage cell line (RAW264.7)	6-8 nm	5 µg/mL	6 h	3	1.17	0.12	3	1	0.02	protein WB	Fig.6B
	172	Stanca L	2023	Romania	Si/SiO2QDs	Mouse leukemic monocyte/macrophage cell line (RAW264.7)	6-9 nm	5 µg/mL	12 h	3	1.39	0.15	3	1	0.02	protein WB	Fig.6B
	172	Stanca L	2023	Romania	Si/SiO2QDs	Mouse leukemic monocyte/macrophage cell line (RAW264.7)	6-9 nm	5 µg/mL	24 h	3	0.83	0.08	3	1	0.2	protein WB	Fig.6B
	172	Stanca L	2023	Romania	Si/SiO2QDs	Mouse leukemic monocyte/macrophage cell line (RAW264.7)	6-9 nm	15 µg/mL	6 h	3	1.43	0.14	3	1	0.2	protein WB	Fig.6B
	172	Stanca L	2023	Romania	Si/SiO2QDs	Mouse leukemic monocyte/macrophage cell line (RAW264.7)	6-9 nm	15 µg/mL	12 h	3	1.25	0.1	3	1	0.27	protein WB	Fig.6B
	172	Stanca L	2023	Romania	Si/SiO2QDs	Mouse leukemic monocyte/macrophage cell line (RAW264.7)	6-9 nm	15 µg/mL	24 h	3	1.69	0.1	3	1	0.27	protein WB	Fig.6B
	172	Stanca L	2023	Romania	Si/SiO2QDs	Mouse leukemic monocyte/macrophage cell line (RAW264.7)	6-8 nm	5 µg/mL	6 h	3	1.37	0.1	3	1	0.11	protein WB	Fig.6B
	172	Stanca L	2023	Romania	Si/SiO2QDs	Mouse leukemic monocyte/macrophage cell line (RAW264.7)	6-8 nm	5 µg/mL	12 h	3	1.46	0.2	3	1	0.11	protein WB	Fig.6B
	172	Stanca L	2023	Romania	Si/SiO2QDs	Mouse leukemic monocyte/macrophage cell line (RAW264.7)	6-8 nm	5 µg/mL	24 h	3	1.53	0.36	3	1	0.13	protein WB	Fig.6B
	172	Stanca L	2023	Romania	Si/SiO2QDs	Mouse leukemic monocyte/macrophage cell line (RAW264.7)	6-8 nm	15 µg/mL	6 h	3	1.11	0.17	3	1	0.13	protein WB	Fig.6B
	172	Stanca L	2023	Romania	Si/SiO2QDs	Mouse leukemic monocyte/macrophage cell line (RAW264.7)	6-8 nm	15 µg/mL	12 h	3	1.28	0.29	3	1	0.19	protein WB	Fig.6B
	172	Stanca L	2023	Romania	Si/SiO2QDs	Mouse leukemic monocyte/macrophage cell line (RAW264.7)	6-8 nm	15 µg/mL	24 h	3	1.37	0.22	3	1	0.19	protein WB	Fig.6B
	173	Guo M	2024	China	PSNPs	Human hepatocellular carcinoma cell line (HepG2)	20 nm	50 µg/mL	12 h	3	1.26	0.08	3	1	0.06	protein WB	Fig.4B
	173	Guo M	2024	China	PSNPs	Human hepatocellular carcinoma cell line (HepG2)	20 nm	50 µg/mL	12 h	3	1.31	0.18	3	1	0.13	protein WB	Fig.5C
	173	Guo M	2024	China	PSNPs	Human hepatocellular carcinoma cell line (HepG2)	20 nm	50 µg/mL	12 h	3	1.9	0.3	3	1	0.26	protein WB	Fig.6C
	174	Sun R	2024	China	PSNPs	Human normal gastric epithelial cell line (GES-1)	50 nm	20 µg/mL	24 h	3	0.88	0.12	3	1	0.08	protein WB	Fig.6A
	174	Sun R	2024	China	PSNPs	Human normal gastric epithelial cell line (GES-1)	50 nm	40 µg/mL	24 h	3	0.87	0.07	3	1	0.08	protein WB	Fig.6A
	176	Wu Y	2024	China	PSNPs	mouse auditory cell line (HEI-OC1)	21.9 ± 0.6 nm	50 µg/mL	24 h	3	1.67	0.14	3	1	0.01	protein WB	Fig.7C
	195	Zheng J	2025	China	PSNPs	Human retinal pigment epithelial cell line (ARPE-19)	72.90 ± 18.46 nm	50 µg/mL	24 h	3	0.91	0.05	3	1.12	0.09	protein WB	Fig.5E
	201	Yao Y	2025	China	Ag2SeQDs	Mouse microglial cell line (BV2)	2.5 ± 0.3 nm	2 µg/mL	24 h	3	1.14	0.03	3	1	0.01	protein WB	Fig.7C
	201	Yao Y	2025	China	Ag2SeQDs	Mouse microglial cell line (BV2)	2.5 ± 0.3 nm	4 µg/mL	24 h	3	1.47	0.33	3	1	0.01	protein WB	Fig.7C
	201	Yao Y	2025	China	Ag2SeQDs	Mouse microglial cell line (BV2)	2.5 ± 0.3 nm	8 µg/mL	24 h	3	1.65	0.26	3	1	0.01	protein WB	Fig.7C
	201	Yao Y	2025	China	Ag2SeQDs	Mouse microglial cell line (BV2)	2.5 ± 0.3 nm	8 µg/mL	24 h	3	1.86	0.34	3	1	0.01	protein WB	Fig.7m
	201	Yao Y	2025	China	Ag2SeQDs	Mouse microglial cell line (BV2)	2.5 ± 0.3 nm	8 µg/mL	24 h	3	1.77	0.37	3	1	0.01	protein WB	Fig.8h
	201	Yao Y	2025	China	Ag2SeQDs	Mouse microglial cell line (BV2)	2.5 ± 0.3 nm	8 µg/mL	24 h	3	1.7	0.14	3	1	0.01	protein WB	Fig.10SC
	205	Huang F	2025	China	TiO2NPs	Human umbilical vein endothelial cell line (HUVECs)	30 ± 10 nm	3 µg/mL	24 h	3	1.21	0.04	3	1.1	0.02	protein WB	Fig.7C
	205	Huang F	2025	China	TiO2NPs	Human umbilical vein endothelial cell line (HUVECs)	30 ± 10 nm	12 µg/mL	24 h	3	0.84	0.02	3	1.1	0.02	protein WB	Fig.7C
	205	Huang F	2025	China	TiO2NPs	Human umbilical vein endothelial cell line (HUVECs)	30 ± 10 nm	48 µg/mL	24 h	3	0.45	0.03	3	1.1	0.02	protein WB	Fig.7C
	218	Beghin M	2024	Belgium	TiO2NPs	Rainbow trout gill epithelial cell line (RTgill-W1)	22.2 ± 3 nm	30 µg/mL	24 h	9	1.54	1.62	9	0.84	1.17	mRNA RT-PCR	Fig.4A
	218	Beghin M	2024	Belgium	ZnONPs	Rainbow trout gill epithelial cell line (RTgill-W1)	27.3 ± 4.2 nm	0.3 µg/mL	24 h	9	1.23	1.31	9	0.84	0.23	mRNA RT-PCR	Fig.4A
	218	Beghin M	2024	Belgium	ZnONPs	Rainbow trout gill epithelial cell line (RTgill-W1)	27.3 ± 4.2 nm	3 µg/mL	24 h	9	0.84	1.01	9	0.84	0.23	mRNA RT-PCR	Fig.4A
	218	Beghin M	2024	Belgium	TiO2NPs + ZnONPs	Rainbow trout gill epithelial cell line (RTgill-W1)	22.2 ± 3 nm + 27.3	30 + 0.3 µg/mL	24 h	9	1.27	1.13	9	0.84	0.23	mRNA RT-PCR	Fig.4A
	218	Beghin M	2024	Belgium	TiO2NPs + ZnONPs	Rainbow trout gill epithelial cell line (RTgill-W1)	22.2 ± 3 nm + 27.3	30 + 3 µg/mL	24 h	9	1.39	1.06	9	0.84	0.23	mRNA RT-PCR	Fig.4A
	219	Liang B	2025	China	PSNPs	Human colorectal adenocarcinoma cell line (Caco-2)	50 nm	10 µg/mL	24 h	3	1.03	0.05	3	1	0.04	mRNA RT-PCR	Fig.2B
	228	Poinsignon L	2025	France	PSNPs	Primary human villous cytotrophoblasts	20 nm	0.01 µg/mL	24 h	7	1.41	0.15	7	1.27	0.24	protein IF	Fig.5B
	228	Poinsignon L	2025	France	PSNPs	Primary human villous cytotrophoblasts	20 nm	1 µg/mL	24 h	7	1.45	0.39	7	1.27	0.24	protein IF	Fig.5B
	228	Poinsignon L	2025	France	PSNPs	Primary human villous cytotrophoblasts	20 nm	10 µg/mL	24 h	7	0.99	0.1	7	1.27	0.24	protein IF	Fig.5B
	228	Poinsignon L	2025	France	PSNPs	Primary human villous cytotrophoblasts	20 nm	0.01 µg/mL	24 h	7	1.3	0.1	7	1.27	0.24	protein IF	Fig.5B
	228	Poinsignon L	2025	France	PSNPs	Primary human villous cytotrophoblasts	100 nm	1 µg/mL	24 h	7	1.78	0.37	7	1.27	0.24	protein IF	Fig.5B
	228	Poinsignon L	2025	France	PSNPs	Primary human villous cytotrophoblasts	100 nm	10 µg/mL	24 h	7	1.64	0.26	7	1.27	0.24	protein IF	Fig.5B
	64	Zhang X	2022	China	AgNPs	Human lung bronchial epithelial cell line (BEAS-2B)	38.17 ± 7.90 nm	320 µg/mL	24 h	6	1.45	0.26	6	1	0.01	protein WB	Fig.14B
	74	Wen Y	2024	China	PSNPs	Alpha mouse liver-12 cell line (AML-12)	20 nm	150 µg/mL	24 h	3	0.58	0.07	3	1	0.21	protein WB	Fig.6H
	80	Guo C	2015	China	SiNPs	Human umbilical vein endothelial cell line (HUVECs)	58 nm	100 µg/mL	24 h	3	1.6	0.17	3	1	0.09	mRNA RT-PCR	Fig.6A
	86	Guo M	2023	China	AgNPs	Human hepatocellular carcinoma cell line (HepG2)	21.31 ± 4.00 nm	80 μg/mL	48 h	3	2.89	1.08	3	1	0.1	protein WB	Fig.3B
	86	Guo M	2023	China	AgNPs	Human hepatocellular carcinoma cell line (HepG2)	21.31 ± 4.00 nm	160 μg/mL	48 h	3	2.74	0.64	3	1	0.1	protein WB	Fig.3B
	86	Guo M	2023	China	AgNPs	Normal human hepatocyte cell line (L-02)	21.31 ± 4.00 nm	80 μg/mL	48 h	3	2.4	0.59	3	1	0.01	protein WB	Fig.3F
	86	Guo M	2023	China	AgNPs	Normal human hepatocyte cell line (L-02)	21.31 ± 4.00 nm	160 μg/mL	48 h	3	2.56	0.62	3	1	0.01	protein WB	Fig.3F
	86	Guo M	2023	China	AgNPs	Human hepatocellular carcinoma cell line (HepG2)	21.31 ± 4.00 nm	160 μg/mL	48 h	3	1.57	0.08	3	1	0.01	protein WB	Fig.8A
	86	Guo M	2023	China	AgNPs	Normal human hepatocyte cell line (L-02)	21.31 ± 4.00 nm	160 μg/mL	48 h	3	1.53	0.2	3	1	0.01	protein WB	Fig.8E
	90	Cui G	2021	China	SiNPs	Rat myocardial cell line (H9c2)	59.65 ± 5.34 nm	100 µg/mL	24 h	3	2.31	0.47	3	1	0.14	protein WB	Fig.3B
	90	Cui G	2021	China	SiNPs	Rat myocardial cell line (H9c2)	59.65 ± 5.34 nm	200 µg/mL	24 h	3	3.72	0.64	3	1	0.14	protein WB	Fig.3B
	90	Cui G	2021	China	SiNPs	Rat myocardial cell line (H9c2)	59.65 ± 5.34 nm	100 µg/mL	24 h	3	2.84	0.55	3	1	0.01	protein WB	Fig.3B
	91	Huang J	2023	China	PSNPs	Human ovarian granulosa cell line (COV434)	50 nm	150 µg/mL	24 h	3	2.96	0.22	3	0.78	0.11	protein WB	Fig.6B
	91	Huang J	2023	China	PSNPs	Human ovarian granulosa cell line (COV434)	50 nm	150 µg/mL	12 h	3	0.39	0.07	3	0.35	0.02	protein WB	Fig.6D
	91	Huang J	2023	China	PSNPs	Human ovarian granulosa cell line (COV434)	50 nm	150 µg/mL	24 h	3	0.87	0.07	3	0.42	0.06	protein WB	Fig.6D
	91	Huang J	2023	China	PSNPs	Human ovarian granulosa cell line (COV434)	50 nm	150 µg/mL	48h	3	0.25	0.06	3	0.41	0.02	protein WB	Fig.6D
	91	Huang J	2023	China	PSNPs	Human ovarian granulosa cell line (COV434)	50 nm	150 µg/mL	24h	3	0.71	0.15	3	0.21	0.07	protein WB	Fig.6E
	125	Ferraro SA	2020	Argentina	TiO2NPs	Human neuroblastoma cell line (SH-SY5Y)	5 nm	100 µg/mL	24 h	3	0.49	0.02	3	0.14	0.02	protein ICC	Fig.4
	134	Wang H	2018	China	TiO2NPs	Normal human hepatocyte cell line (L-02)	21 nm	80 µg/mL	72 h	3	0.58	0.02	3	1	0.01	mRNA RT-PCR	Fig.4A
	134	Wang H	2018	China	TiO2NPs	Human hepatocellular carcinoma cells (QGY)	21 nm	80 µg/mL	72 h	3	2.03	0.18	3	1	0.05	mRNA RT-PCR	Fig.4C
	139	Liang Y	2024	China	PSNPs	Normal human hepatocyte cell line (L-02)	80 nm	100 µg/mL	24 h	3	1.13	0.02	3	1	0.03	protein WB	Fig.2O
	139	Liang Y	2024	China	PSNPs	Normal human hepatocyte cell line (L-02)	80 nm	200 µg/mL	24 h	3	1.27	0.06	3	1	0.03	protein WB	Fig.2O
	139	Liang Y	2024	China	PSNPs	Normal human hepatocyte cell line (L-02)	80 nm	300 µg/mL	24 h	3	1.18	0.04	3	1	0.03	protein WB	Fig.2O
	139	Liang Y	2024	China	PSNPs	Normal human hepatocyte cell line (L-02)	80 nm	400 µg/mL	24 h	3	1.01	0.05	3	1	0.03	protein WB	Fig.2O
	139	Liang Y	2024	China	PSNPs	Normal human hepatocyte cell line (L-02)	80 nm	500 µg/mL	24 h	3	0.96	0.04	3	1	0.03	protein WB	Fig.2O
	139	Liang Y	2024	China	PSNPs	Normal human hepatocyte cell line (L-02)	80 nm	400 µg/mL	24 h	3	0.58	0.03	3	0.96	0.08	protein WB	Fig.5H
	139	Liang Y	2024	China	PSNPs	Normal human hepatocyte cell line (L-02)	80 nm	400 µg/mL	24 h	3	0.88	0.08	3	1	0.05	protein IF	Fig.5I
	139	Liang Y	2024	China	PSNPs	Normal human hepatocyte cell line (L-02)	80 nm	400 µg/mL	24 h	3	0.68	0.05	3	0.84	0.03	protein WB	Fig.7D
	149	Voicu SN	2019	Romania	SiO₂NPs	Human lung fibroblast cell line (MRC-5)	< 10 nm	62.5 µg/mL	24 h	3	2.32	0.14	3	1	0.05	protein WB	Fig.5A
	149	Voicu SN	2019	Romania	SiO₂NPs	Human lung fibroblast cell line (MRC-5)	< 10 nm	62.5 µg/mL	48 h	3	1.53	0.07	3	1	0.03	protein WB	Fig.5A
	149	Voicu SN	2019	Romania	SiO₂NPs	Human lung fibroblast cell line (MRC-5)	< 10 nm	62.5 µg/mL	72 h	3	1.11	0.04	3	1	0.05	protein WB	Fig.5A
	174	Sun R	2024	China	PSNPs	Human normal gastric epithelial cell line (GES-1)	50 nm	80 µg/mL	24 h	3	0.9	0.22	3	1	0.08	protein WB	Fig.6A
	174	Sun R	2024	China	PSNPs	Human normal gastric epithelial cell line (GES-1)	50 nm	80 µg/mL	24 h	3	1.3	0.14	3	1	0.16	protein WB	Fig.8A
	176	Wu Y	2024	China	PSNPs	mouse auditory cell line (HEI-OC1)	21.9 ± 0.6 nm	100 µg/mL	24 h	3	1.77	0.02	3	1	0.01	protein WB	Fig.7C
	176	Wu Y	2024	China	PSNPs	mouse auditory cell line (HEI-OC1)	21.9 ± 0.6 nm	200 µg/mL	24 h	3	1.32	0.02	3	1	0.01	protein WB	Fig.7C
	176	Wu Y	2024	China	PSNPs	mouse auditory cell line (HEI-OC1)	21.9 ± 0.6 nm	500 µg/mL	24 h	3	1.34	0.04	3	1	0.01	protein WB	Fig.7C
	176	Wu Y	2024	China	PSNPs	mouse auditory cell line (HEI-OC1)	21.9 ± 0.6 nm	214.5 µg/mL	24 h	3	3.76	0.1	3	1	0.03	protein WB	Fig.8H
	195	Zheng J	2025	China	PSNPs	Human retinal pigment epithelial cell line (ARPE-19)	72.90 ± 18.46 nm	200 µg/mL	24 h	3	0.74	0.06	3	1.12	0.09	protein WB	Fig.5E
	204	Li S	2022	China	PSNPs	Mouse spermatocyte cell line [GC-2spd(ts)]	80 nm	400 µg/mL	24 h	3	0.82	0.05	3	1	0.02	protein WB	Fig.3D
	204	Li S	2022	China	PSNPs	Mouse spermatocyte cell line [GC-2spd(ts)]	80 nm	400 µg/mL	24 h	3	0.8	0.08	3	1	0.02	protein IF	Fig.3B
	207	Han M	2024	China	PSNPs	Human bronchial epithelial cell line (BEAS-2B)	80 nm	100 µg/mL	24 h	3	2.3	0.2	3	1	0.14	protein WB	Fig.4B
	219	Liang B	2025	China	PSNPs	Human colorectal adenocarcinoma cell line (Caco-2)	50 nm	100 µg/mL	24 h	3	1.73	0.05	3	1	0.04	mRNA RT-PCR	Fig.2B
	219	Liang B	2025	China	PSNPs	Human colorectal adenocarcinoma cell line (Caco-2)	50 nm	1000 µg/mL	24 h	3	2.4	0.07	3	1	0.04	mRNA RT-PCR	Fig.2B
	228	Poinsignon L	2025	France	PSNPs	Primary human villous cytotrophoblasts	20 nm	100 µg/mL	24 h	7	1.28	0.17	7	1.27	0.24	protein IF	Fig.5B
	228	Poinsignon L	2025	France	PSNPs	Primary human villous cytotrophoblasts	100 nm	100 µg/mL	24 h	7	1.65	0.29	7	1.27	0.24	protein IF	Fig.5B
	106	Zou L	2021	China	CuNPs	Human ovarian granulosa tumor cell line (COV434)	100 nm	150 µg/mL	12 h	3	1.89	0.23	3	1.06	0.06	protein WB	Fig.3E								9	0.3	0.39	9	-0.25	0.23
	124	Berg JM	2013	USA	SiO2NPs	Human mesothelium-derived epithelial cell line (MeT-5A)	33.5 ± 7.73 nm	75 µg/mL	0.5 h	3	0.91	0.28	3	1	0.28	mRNA RT-PCR	Fig.8								9	-0.25	0.02	9	-0.25	0.23
	124	Berg JM	2013	USA	SiO2NPs	Human mesothelium-derived epithelial cell line (MeT-5A)	33.5 ± 7.73 nm	75 µg/mL	1 h	3	0.94	0.28	3	1	0.28	mRNA RT-PCR	Fig.8								9	0.34	0.18	9	-0.25	0.23
	124	Berg JM	2013	USA	SiO2NPs	Human mesothelium-derived epithelial cell line (MeT-5A)	33.5 ± 7.73 nm	75 µg/mL	2 h	3	0.74	0.3	3	1	0.28	mRNA RT-PCR	Fig.8								9	0.48	0.09	9	-0.25	0.23
	124	Berg JM	2013	USA	SiO2NPs	Human mesothelium-derived epithelial cell line (MeT-5A)	33.5 ± 7.73 nm	75 µg/mL	4 h	3	1.17	0.33	3	1	0.28	mRNA RT-PCR	Fig.8
	124	Berg JM	2013	USA	SiO2NPs	Human mesothelium-derived epithelial cell line (MeT-5A)	33.5 ± 7.73 nm	75 µg/mL	8 h	3	0.92	0.28	3	1	0.28	mRNA RT-PCR	Fig.8
	124	Berg JM	2013	USA	SiO2NPs	Human mesothelium-derived epithelial cell line (MeT-5A)	33.5 ± 7.73 nm	75 µg/mL	12 h	3	0.8	0.3	3	1	0.28	mRNA RT-PCR	Fig.8
	124	Berg JM	2013	USA	SiO2NPs	Human mesothelium-derived epithelial cell line (MeT-5A)	33.5 ± 7.73 nm	75 µg/mL	24 h	3	0.98	0.28	3	1	0.28	mRNA RT-PCR	Fig.8
	124	Berg JM	2013	USA	SiO2NPs	Human mesothelium-derived epithelial cell line (MeT-5A)	33.5 ± 7.73 nm	75 µg/mL	48 h	3	0.73	0.28	3	1	0.28	mRNA RT-PCR	Fig.8
	210	Wang K	2024	China	TiO2NPs	Primary mouse hepatocytes	21 nm	10 µg/mL	24 h	5	0.24	0.05	5	0.52	0.05	protein WB	Fig.5C
	210	Wang K	2024	China	TiO2NPs	Normal human hepatocyte cell line (L-02)	21 nm	10 µg/mL	24 h	5	0.34	0.03	5	0.72	0.07	protein WB	Fig.5C
	210	Wang K	2024	China	TiO2NPs	Primary mouse hepatocytes	21 nm	10 µg/mL	24 h	3	0.35	0.06	3	0.81	0.07	protein WB	Fig.7B
	210	Wang K	2024	China	TiO2NPs	Normal human hepatocyte cell line (L-02)	21 nm	10 µg/mL	24 h	3	0.41	0.05	3	0.87	0.08	protein WB	Fig.7B
	210	Wang K	2024	China	TiO2NPs	Primary mouse hepatocytes	21 nm	10 µg/mL	24 h	3	0.71	0.06	3	0.17	0.04	protein WB	Fig.7F
	210	Wang K	2024	China	TiO2NPs	Normal human hepatocyte cell line (L-02)	21 nm	10 µg/mL	24 h	3	1.2	0.12	3	0.22	0.06	protein WB	Fig.7F
in vivo	No. ref	Author	Year	Country	Particle type	Animal types	Particle size	Particle dose	Particle duration	ni	nim	nis	nc	ncm	ncs	method	data source	sample source
	16	Abd El-Maksoud EM	2019	Egypt	AgNPs	Male rats	54.9 nm	50 mg/kg	30 d	10	0.59	0.01	10	1	0.01	mRNA RT-PCR	Fig.5	liver
	18	Zhao T	2024	China	MnO2 NPs	Yellow catfish	55.8 ± 7.2 nm	20 mg/kg	8 w	3	1.17	0.15	3	1	0.06	mRNA RT-PCR	Fig.2H	liver
	18	Zhao T	2024	China	MnO2 NPs	Yellow catfish	55.8 ± 7.2 nm	80 mg/kg	8 w	3	0.8	0.11	3	1	0.06	mRNA RT-PCR	Fig.2H	liver
	64	Zhang X	2022	China	AgNPs	Male ICR mice	38.17 ± 7.90 nm	1 mg/kg	3 d	6	1.71	0.2	6	1	0.01	protein WB	Fig.5B	lung
	66	Vineetha VP	2020	India	TiO2NPs	Nile tilapia	< 25 nm	10 µg/mL	14 d	60	0.64	0.07	60	1	0.01	protein WB	Fig.6B	liver
	69	Li N	2022	China	CuONPs	Male C57BL/6‑J mice	< 50 nm	5 mg/kg	3 d	3	0.38	0.03	3	0.26	0.08	protein WB	Fig.7E	thoracic aorta
	70	Mahmoud AM	2019	Egypt	SiNPs	Male Wistar rats	50 nm	25 mg/kg	30 d	6	0.53	0.06	6	1	0.01	protein WB	Fig.7E	liver
	70	Mahmoud AM	2019	Egypt	SiNPs	Male Wistar rats	50 nm	50 mg/kg	30 d	6	0.6	0.05	6	1	0.01	protein WB	Fig.7E	liver
	70	Mahmoud AM	2019	Egypt	SiNPs	Male Wistar rats	50 nm	100 mg/kg	30 d	6	0.27	0.03	6	1	0.01	protein WB	Fig.7E	liver
	70	Mahmoud AM	2019	Egypt	SiNPs	Male Wistar rats	50 nm	200 mg/kg	30 d	6	0.24	0.01	6	1	0.01	protein WB	Fig.7E	liver
	70	Mahmoud AM	2019	Egypt	SiNPs	Male Wistar rats	50 nm	25 mg/kg	30 d	6	0.65	0.04	6	1	0.03	protein WB	Fig.7E	kidney
	70	Mahmoud AM	2019	Egypt	SiNPs	Male Wistar rats	50 nm	50 mg/kg	30 d	6	0.6	0.05	6	1	0.03	protein WB	Fig.7E	kidney
	70	Mahmoud AM	2019	Egypt	SiNPs	Male Wistar rats	50 nm	100 mg/kg	30 d	6	0.25	0.05	6	1	0.03	protein WB	Fig.7E	kidney
	70	Mahmoud AM	2019	Egypt	SiNPs	Male Wistar rats	50 nm	200 mg/kg	30 d	6	0.15	0.04	6	1	0.03	protein WB	Fig.7E	kidney
	72	Hong F	2020	China	TiO2NPs	Male ICR mice	5-7 nm	1.25 mg/kg	4 m	5	0.25	0.02	5	0.42	0.02	protein WB	Fig.3C	testes
	72	Hong F	2020	China	TiO2NPs	Male ICR mice	5-7 nm	2.5 mg/kg	4 m	5	0.21	0.01	5	0.42	0.02	protein WB	Fig.3C	testes
	72	Hong F	2020	China	TiO2NPs	Male ICR mice	5-7 nm	5 mg/kg	4 m	5	0.13	0.01	5	0.42	0.02	protein WB	Fig.3C	testes
	74	Wen Y	2024	China	PSNPs	Male Kunming mice	20 nm	0.05 mg/kg	28 d	6	0.56	0.17	6	1	0.21	protein WB	Fig.3C	liver
	74	Wen Y	2024	China	PSNPs	Male Kunming mice	20 nm	0.5 mg/kg	28 d	6	0.45	0.16	6	1	0.21	protein WB	Fig.3C	liver
	74	Wen Y	2024	China	PSNPs	Male Kunming mice	20 nm	5 mg/kg	28 d	6	0.45	0.15	6	1	0.21	protein WB	Fig.3C	liver
	74	Wen Y	2024	China	PSNPs	Male Kunming mice	20 nm	5 mg/kg	28 d	6	0.35	0.16	6	1	0.19	protein WB	Fig.5I	liver
	75	Maher AM	2024	China	ZnONPs	Male SD rats	50 nm	5 mg/kg	4 w	3	1.73	0.12	3	3.54	0.24	protein WB	Fig.5B	testes
	79	Zhang L	2021	China	ZnONPs	Male C57BL/6J mice	50 nm	12 µg	3 d	3	2.63	1.14	3	1	0.22	protein WB	Fig.7B	aorta ventralis
	81	Elblehi SS	2022	Egypt	AgNPs	Wistar Albino rats	10 nm	50 mg/kg	30 d	7	0.31	0.01	7	1	0.01	mRNA RT-PCR	Fig.9C	brain
	82	Abdou KH	2019	Egypt	TiO2NPs	Male albino rats	63.8 nm	500 mg/kg	60 d	10	0.65	0.05	10	1.23	0.05	mRNA RT-PCR	Table 5	kidney
	85	Fu X	2024	China	PSNPs	Male ICR mice	50 nm	15 mg/kg	60 d	3	1.51	0.23	3	1	0.14	protein WB	Fig.S6	testes
	87	Abdelrahman SA	2022	Egypt	AgNPs	Male Wistar albino rats	<100 nm	500 mg/kg	28 d	10	0.43	0.11	10	1.02	0.18	mRNA RT-PCR	Table 3	liver
	88	Teng J	2024	China	AgNPs	Zebrafish	<50 nm	20 µg/mL	24 h	40	0.7	0.24	40	1	0.05	mRNA RT-PCR	Fig.6K	total body
	88	Teng J	2024	China	AgNPs	Zebrafish	<50 nm	20 µg/mL	24 h	40	0.83	0.1	40	1	0.12	protein IF	Fig.7D	total body
	89	Ma Y	2024	China	AgNPs	Male SD rats	20 nm	200 µg	2 w	3	16.34	1.05	3	28.86	3.83	protein IF	Fig.5G	aortic tissues
	89	Ma Y	2024	China	AgNPs	Male SD rats	20 nm	200 µg	2 w	3	0.22	0.13	3	1	0.1	mRNA RT-PCR	Fig.5L	aortic tissues
	92	Zheng F	2019	China	CoNPs	Male Wistar rats	96 nm	2 mg/kg	20 d	5	1.17	0.3	5	0.69	0.1	protein WB	Fig.7A	brain
	92	Zheng F	2019	China	CoNPs	Male Wistar rats	96 nm	4 mg/kg	20 d	5	1.42	0.24	5	0.69	0.1	protein WB	Fig.7A	brain
	92	Zheng F	2019	China	CoNPs	Male Wistar rats	96 nm	8 mg/kg	20 d	5	1.47	0.41	5	0.69	0.1	protein WB	Fig.7A	brain
	92	Zheng F	2019	China	CoNPs	Male Wistar rats	96 nm	2 mg/kg	20 d	5	0.83	0.14	5	0.89	0.31	protein WB	Fig.7C	brain
	92	Zheng F	2019	China	CoNPs	Male Wistar rats	96 nm	4 mg/kg	20 d	5	0.79	0.27	5	0.89	0.31	protein WB	Fig.7C	brain
	92	Zheng F	2019	China	CoNPs	Male Wistar rats	96 nm	8 mg/kg	20 d	5	0.63	0.14	5	0.89	0.31	protein WB	Fig.7C	brain
	92	Zheng F	2019	China	CoNPs	Male Wistar rats	96 nm	2 mg/kg	20 d	5	1.23	0.47	5	1.27	0.17	protein WB	Fig.7D	brain
	92	Zheng F	2019	China	CoNPs	Male Wistar rats	96 nm	4 mg/kg	20 d	5	2.22	0.61	5	1.27	0.17	protein WB	Fig.7D	brain
	92	Zheng F	2019	China	CoNPs	Male Wistar rats	96 nm	8 mg/kg	20 d	5	1.91	1.07	5	1.27	0.17	protein WB	Fig.7D	brain
	93	Hashim AR	2024	Egypt	CuONPs	Male Wistar albino rats	20 nm	0.1 mg/kg	28 d	10	0.42	0.04	10	1	0.01	mRNA RT-PCR	Fig.10A	brain
	93	Hashim AR	2024	Egypt	CuONPs	Male Wistar albino rats	20 nm	0.1 mg/kg	28 d	10	0.49	0.03	10	1	0.01	mRNA RT-PCR	Fig.10A	brain
	93	Hashim AR	2024	Egypt	CuONPs	Male Wistar albino rats	20 nm	0.1 mg/kg	28 d	10	0.55	0.03	10	1	0.01	mRNA RT-PCR	Fig.10A	brain
	97	Salama B	2023	Egypt	AgNPs	Male Wistar albino rats	< 40 nm	50 mg/kg	28 d	7	0.41	0.1	7	1.05	0.16	mRNA RT-PCR	Fig.6	liver
	97	Salama B	2023	Egypt	AgNPs	Male Wistar albino rats	< 40 nm	50 mg/kg	28 d	7	0.44	0.06	7	1.05	0.15	mRNA RT-PCR	Fig.6	kidney
	98	Fonseca E	2023	Portugal	TiO2NPs	Turbots	5 nm	1.5 mg/kg	14 d	3	0.71	0.18	3	1.03	0.14	mRNA RT-PCR	Fig.3A	liver
	98	Fonseca E	2023	Portugal	TiO2NPs	Turbots	5 nm	1.5 mg/kg	28 d	3	0.76	0.28	3	1.14	0.42	mRNA RT-PCR	Fig.3A	liver
	98	Fonseca E	2023	Portugal	TiO2NPs	Turbots	25 nm	1.5 mg/kg	14 d	3	1.43	0.18	3	1	0.12	mRNA RT-PCR	Fig.3B	liver
	98	Fonseca E	2023	Portugal	TiO2NPs	Turbots	25 nm	1.5 mg/kg	28 d	3	1.77	0.44	3	1	0.03	mRNA RT-PCR	Fig.3B	liver
	100	Kandeil MA	2020	Egypt	TiO2NPs	Male albino rats	90 nm	500 mg/kg	14 d	20	0.48	0.09	20	2.51	0.04	protein WB	Fig.5B	brain
	101	Alshammari GM	2023	Saudi Arabia	AuNPs	Male Wistar rats	10 nm	250 µL	5 w	8	0.66	0.14	8	1	0.01	mRNA RT-PCR	Fig.4D	liver
	101	Alshammari GM	2023	Saudi Arabia	AuNPs	Male Wistar rats	10 nm	250 µL	5 w	8	1.37	0.17	8	1.66	0.29	protein ELISA	Fig.4E	liver
	102	Nemmar A	2019	UAE	CeO2NPs	Male Wistar rats	20 nm	1 mg/kg	24 h	6	27.31	2.52	6	9.24	1.26	protein IHC	Fig.3E	thoracic aorta
	108	Li X	2020	China	CdSe/ZnSQDs	Mice	10 nm	50 mg/kg	14 d	10	1.3	0.15	10	3.49	0.1	mRNA RT-PCR	Fig.7A	kidney
	108	Li X	2020	China	CdSe/ZnSQDs	Mice	10 nm	50 mg/kg	14 d	10	48.93	4.26	10	139.36	10.64	protein ELISA	Fig.7B	kidney
	109	Afshari-Kaveh M	2021	Iran	TiO2NPs	Male Wistar rats	20 nm	300 mg/kg	14 d	6	0.13	0.05	6	1	0.01	mRNA RT-PCR	Fig.5C	spleen
	110	Rajkumar KS	2022	India	ZnONPs	Common carp	35 nm	0.382 µg/mL	28 d	30	2.24	1.02	30	1	0.01	mRNA RT-PCR	Fig.3F	liver
	110	Rajkumar KS	2022	India	ZnONPs	Common carp	35 nm	0.573 µg/mL	28 d	30	3.82	1.4	30	1	0.01	mRNA RT-PCR	Fig.3F	liver
	110	Rajkumar KS	2022	India	ZnONPs	Common carp	35 nm	1.146 µg/mL	28 d	30	1.96	1.63	30	1	0.01	mRNA RT-PCR	Fig.3F	liver
	111	Magaye R	2016	China	NiNPs	Male SD rats	40.50 ± 18.6 nm	5.6 mg/kg	14 d	5	0.63	0.04	5	1	0.01	protein WB	Fig.8C	lung
	111	Magaye R	2016	China	NiNPs	Male SD rats	40.50 ± 18.6 nm	12 mg/kg	14 d	5	0.6	0.05	5	1	0.01	protein WB	Fig.8C	lung
	111	Magaye R	2016	China	NiNPs	Male SD rats	40.50 ± 18.6 nm	25 mg/kg	14 d	5	0.27	0.02	5	1	0.01	protein WB	Fig.8C	lung
	112	Noshy PA	2023	Egypt	AgNPs	Male Wistar rats	< 50 nm	50 mg/kg	12 w	6	0.15	0.03	6	1	0.01	mRNA RT-PCR	Fig. 4	brain
	112	Noshy PA	2023	Egypt	Zn NPs+AgNPs	Male Wistar rats	< 50 nm + < 100 nm	50 + 30 mg/kg	12 w	6	0.74	0.05	6	1	0.01	mRNA RT-PCR	Fig. 4	brain
	113	Zhu B	2019	China	SiNPs	Zebrafish	13.56 ± 0.34 nm	25 µg/mL	5 d	120	1.09	0.13	120	1.01	0.09	mRNA RT-PCR	Fig. 4A	total body
	113	Zhu B	2019	China	SiNPs	Zebrafish	13.56 ± 0.34 nm	50 µg/mL	5 d	120	1.47	0.08	120	1.01	0.09	mRNA RT-PCR	Fig. 4A	total body
	113	Zhu B	2019	China	SiNPs	Zebrafish	13.56 ± 0.34 nm	100 µg/mL	5 d	120	1.76	0.03	120	1.01	0.09	mRNA RT-PCR	Fig. 4A	total body
	113	Zhu B	2019	China	SiNPs	Zebrafish	27.79 ± 0.46 nm	25 µg/mL	5 d	120	1.12	0.06	120	1	0.09	mRNA RT-PCR	Fig. 4A	total body
	113	Zhu B	2019	China	SiNPs	Zebrafish	27.79 ± 0.46 nm	50 µg/mL	5 d	120	1.12	0.08	120	1	0.09	mRNA RT-PCR	Fig. 4A	total body
	113	Zhu B	2019	China	SiNPs	Zebrafish	27.79 ± 0.46 nm	100 µg/mL	5 d	120	1.3	0.04	120	1	0.09	mRNA RT-PCR	Fig. 4A	total body
	117	Yasin NAE	2022	Egypt	PSNPs	Male albino rats	25 nm	3 mg/kg	5 w	10	0.83	0.02	10	1	0.01	mRNA RT-PCR	Fig. 4A	liver
	117	Yasin NAE	2022	Egypt	PSNPs	Male albino rats	25 nm	10 mg/kg	5 w	10	0.29	0.01	10	1	0.01	mRNA RT-PCR	Fig. 4A	liver
	119	Tian J	2019	China	MPA-CdTeQDs	Zebrafish	4.15 ± 0.93 nm	0.05 µg/mL	24 h	10	4.23	0.87	10	0.79	0.86	mRNA RT-PCR	Fig.6	total body
	119	Tian J	2019	China	MPA-CdTeQDs	Zebrafish	4.15 ± 0.93 nm	0.1 µg/mL	24 h	10	7.69	0.87	10	0.79	0.86	mRNA RT-PCR	Fig.6	total body
	119	Tian J	2019	China	MPA-CdTeQDs	Zebrafish	4.15 ± 0.93 nm	0.5 µg/mL	24 h	10	11.15	0.86	10	0.79	0.86	mRNA RT-PCR	Fig.6	total body
	119	Tian J	2019	China	MPA-CdTeQDs	Zebrafish	4.15 ± 0.93 nm	0.05 µg/mL	48h	10	3.8	1.75	10	0.37	0.86	mRNA RT-PCR	Fig.6	total body
	119	Tian J	2019	China	MPA-CdTeQDs	Zebrafish	4.15 ± 0.93 nm	0.1 µg/mL	48h	10	11.62	1.74	10	0.37	0.86	mRNA RT-PCR	Fig.6	total body
	119	Tian J	2019	China	MPA-CdTeQDs	Zebrafish	4.15 ± 0.93 nm	0.5 µg/mL	48h	10	32.53	4.35	10	0.37	0.86	mRNA RT-PCR	Fig.6	total body
	119	Tian J	2019	China	MPA-CdSeCdTeQDs	Zebrafish	8.12 ± 1.45 nm	0.05 µg/mL	24 h	10	1.74	0.86	10	0.79	0.86	mRNA RT-PCR	Fig.6	total body
	119	Tian J	2019	China	MPA-CdSeCdTeQDs	Zebrafish	8.12 ± 1.45 nm	0.1 µg/mL	24 h	10	4.34	2.74	10	0.79	0.86	mRNA RT-PCR	Fig.6	total body
	119	Tian J	2019	China	MPA-CdSeCdTeQDs	Zebrafish	8.12 ± 1.45 nm	0.5 µg/mL	24 h	10	16.52	1.74	10	0.79	0.86	mRNA RT-PCR	Fig.6	total body
	119	Tian J	2019	China	MPA-CdSeCdTeQDs	Zebrafish	8.12 ± 1.45 nm	0.05 µg/mL	48h	10	1.74	0.86	10	0.37	0.86	mRNA RT-PCR	Fig.6	total body
	119	Tian J	2019	China	MPA-CdSeCdTeQDs	Zebrafish	8.12 ± 1.45 nm	0.1 µg/mL	48h	10	30.43	8.7	10	0.37	0.86	mRNA RT-PCR	Fig.6	total body
	119	Tian J	2019	China	MPA-CdSeCdTeQDs	Zebrafish	8.12 ± 1.45 nm	0.5 µg/mL	48h	10	61.74	6.08	10	0.37	0.86	mRNA RT-PCR	Fig.6	total body
	120	Krishnasamy Sekar R	2023	India	AgNPs	Common carp	8-50 nm	0.184 µg/mL	28 d	3	0.03	0.01	3	1	0.01	mRNA RT-PCR	Fig.7F	liver
	120	Krishnasamy Sekar R	2023	India	AgNPs	Common carp	8-50 nm	0.276 µg/mL	28 d	3	2.16	0.72	3	1	0.01	mRNA RT-PCR	Fig.7F	liver
	120	Krishnasamy Sekar R	2023	India	AgNPs	Common carp	8-50 nm	0.552 µg/mL	28 d	3	0.59	0.35	3	1	0.01	mRNA RT-PCR	Fig.7F	liver
	121	Niu L	2017	China	TiO2NPs	Female and male Kunming mice	10-25 nm	2000 mg/kg	7 d	8	0.36	0.02	8	0.55	0.06	protein WB	Fig.6A	heart
	121	Niu L	2017	China	TiO2NPs	Female and male Kunming mice	10-25 nm	2000 mg/kg	7 d	8	0.75	0.02	8	1.13	0.1	protein WB	Fig.6A	liver
	121	Niu L	2017	China	TiO2NPs	Female and male Kunming mice	10-25 nm	2000 mg/kg	7 d	8	0.61	0.12	8	0.65	0.01	protein WB	Fig.6A	kidney
	126	Sun Q	2012	China	TiO2NPs	CD-1 female ICR mice	5-6 nm	10 mg/kg	15 d	5	1.23	0.07	5	0.45	0.05	mRNA RT-PCR	Fig.5A	lung
	126	Sun Q	2012	China	TiO2NPs	CD-1 female ICR mice	5-6 nm	10 mg/kg	30 d	5	1.55	0.09	5	0.48	0.02	mRNA RT-PCR	Fig.5A	lung
	126	Sun Q	2012	China	TiO2NPs	CD-1 female ICR mice	5-6 nm	10 mg/kg	45 d	5	2.56	0.13	5	0.52	0.04	mRNA RT-PCR	Fig.5A	lung
	126	Sun Q	2012	China	TiO2NPs	CD-1 female ICR mice	5-6 nm	10 mg/kg	60 d	5	1.99	0.1	5	0.51	0.01	mRNA RT-PCR	Fig.5A	lung
	126	Sun Q	2012	China	TiO2NPs	CD-1 female ICR mice	5-6 nm	10 mg/kg	75 d	5	0.98	0.05	5	0.43	0.02	mRNA RT-PCR	Fig.5A	lung
	126	Sun Q	2012	China	TiO2NPs	CD-1 female ICR mice	5-6 nm	10 mg/kg	90 d	5	0.35	0.04	5	0.41	0.02	mRNA RT-PCR	Fig.5A	lung
	126	Sun Q	2012	China	TiO2NPs	CD-1 female ICR mice	5-6 nm	10 mg/kg	15 d	5	67.91	3.71	5	38.21	1.23	protein ELISA	Fig.5B	lung
	126	Sun Q	2012	China	TiO2NPs	CD-1 female ICR mice	5-6 nm	10 mg/kg	30 d	5	79.07	4.18	5	38.14	1.39	protein ELISA	Fig.5B	lung
	126	Sun Q	2012	China	TiO2NPs	CD-1 female ICR mice	5-6 nm	10 mg/kg	45 d	5	97.67	5.58	5	38.14	1.39	protein ELISA	Fig.5B	lung
	126	Sun Q	2012	China	TiO2NPs	CD-1 female ICR mice	5-6 nm	10 mg/kg	60 d	5	127.44	6.51	5	41.86	2.79	protein ELISA	Fig.5B	lung
	126	Sun Q	2012	China	TiO2NPs	CD-1 female ICR mice	5-6 nm	10 mg/kg	75 d	5	52.55	3.26	5	26.97	1.86	protein ELISA	Fig.5B	lung
	126	Sun Q	2012	China	TiO2NPs	CD-1 female ICR mice	5-6 nm	10 mg/kg	90 d	5	18.6	0.93	5	24.18	0.93	protein ELISA	Fig.5B	lung
	127	Ucar A	2022	Turkey	Fe3O4NPs	Rainbow trout	30 nm	0.013 mL/L	48 h	60	0.65	0.03	60	0.83	0.04	protein ELISA	Fig.11	brain
	127	Ucar A	2022	Turkey	Fe3O4NPs	Rainbow trout	30 nm	0.013 mL/L	96 h	60	0.72	0.04	60	0.89	0.04	protein ELISA	Fig.11	brain
	130	Kaur K	2024	India	TiO2NPs	Zebrafish	< 100 nm	10 µg/mL	7 d	12	0.26	4.12	12	1	0.33	protein IHC	Fig.10	brain
	131	Qiao L	2020	China	SeNPs	Male C57BL/6 mice	50-80 nm	1 mg/kg	14 d	10	0.66	0.03	10	0.17	0.05	protein WB	Fig.7D	jejunum
	132	Hassanen EI	2020	Egypt	AuNPs	Chicks	25 ± 5 nm	5 µg/mL	36 d	7	1.57	0.26	7	1	0.25	mRNA RT-PCR	Fig.2D	bursa of Fabricius
	132	Hassanen EI	2020	Egypt	AuNPs	Chicks	25 ± 5 nm	15 µg/mL	36 d	7	3.57	0.28	7	1	0.25	mRNA RT-PCR	Fig.2D	bursa of Fabricius
	133	Liu W	2024	China	SiNPs	Female C57BL/6 mice	5-20 nm	3 mg/kg	8 w	3	0.85	0.03	3	0.9	0.04	mRNA RT-PCR	Fig.3F	ovary
	133	Liu W	2024	China	SiNPs	Female C57BL/7 mice	5-20 nm	10 mg/kg	8 w	3	0.34	0.02	3	0.9	0.04	mRNA RT-PCR	Fig.3F	ovary
	136	Liu X	2019	China	CBNPs	Female and male C57BL/6J mice	14 nm	21 µg	49 d	3	1.22	0.03	3	1	0.01	protein WB	Fig.4E	lung
	136	Liu X	2019	China	CBNPs	Female and male C57BL/6J mice	14 nm	103 µg	49 d	3	3.25	0.13	3	1	0.01	protein WB	Fig.4E	lung
	136	Liu X	2019	China	CBNPs	Female and male C57BL/6J mice	14 nm	515 µg	49 d	3	5.04	0.05	3	1	0.01	protein WB	Fig.4E	lung
	137	Wang J	2011	China	TiO2NPs	Female CD-1 (ICR) mice	7.5 nm	5 mg/kg	30 d	5	1.116	0.056	5	0.993	0.05	mRNA RT-PCR	Table 3	spleen
	137	Wang J	2011	China	TiO2NPs	Female CD-1 (ICR) mice	7.5 nm	10 mg/kg	30 d	5	1.933	0.097	5	0.993	0.05	mRNA RT-PCR	Table 3	spleen
	137	Wang J	2011	China	TiO2NPs	Female CD-1 (ICR) mice	7.5 nm	150 mg/kg	30 d	5	4.513	0.226	5	0.993	0.05	mRNA RT-PCR	Table 3	spleen
	137	Wang J	2011	China	TiO2NPs	Female CD-1 (ICR) mice	7.5 nm	5 mg/kg	30 d	3	37.2	1.86	4	31.49	1.57	protein ELISA	Table 4	spleen
	137	Wang J	2011	China	TiO2NPs	Female CD-1 (ICR) mice	7.5 nm	10 mg/kg	30 d	3	48.92	2.45	4	31.49	1.57	protein ELISA	Table 4	spleen
	137	Wang J	2011	China	TiO2NPs	Female CD-1 (ICR) mice	7.5 nm	150 mg/kg	30 d	3	78.57	3.93	4	31.49	1.57	protein ELISA	Table 4	spleen
	139	Liang Y	2024	China	PSNPs	Male C57BL/6 mice	80 nm	100 mg/kg	30 d	8	0.62	0.05	8	1	0.05	protein WB	Fig.2G	liver
	139	Liang Y	2024	China	PSNPs	Male C57BL/6 mice	80 nm	150 mg/kg	30 d	8	0.58	0.06	8	1	0.05	protein WB	Fig.2G	liver
	139	Liang Y	2024	China	PSNPs	Male C57BL/6 mice	80 nm	100 mg/kg	30 d	8	0.58	0.06	8	1	0.05	protein WB	Fig.5F	liver
	142	da Rocha AM	2013	Brazil	SWCNT	Zebrafish	< 100 nm	30 mg/kg	48 h	4	1.62	0.35	4	1.04	0.12	mRNA RT-PCR	Fig.6C	brain
	142	da Rocha AM	2013	Brazil	fullerenol	Zebrafish	< 100 nm	30 mg/kg	48 h	4	1.3	0.35	4	1.04	0.12	mRNA RT-PCR	Fig.6C	brain
	144	Ze Y	2013	China	TiO2NPs	Male CD-1 (ICR) mice	5-6 nm	2.5 mg/kg	90 d	5	0.72	0.08	5	0.65	0.07	mRNA RT-PCR	Fig.3	brain
	144	Ze Y	2013	China	TiO2NPs	Male CD-1 (ICR) mice	5-6 nm	5 mg/kg	90 d	5	1.31	0.14	5	0.65	0.07	mRNA RT-PCR	Fig.3	brain
	144	Ze Y	2013	China	TiO2NPs	Male CD-1 (ICR) mice	5-6 nm	10 mg/kg	90 d	5	1.96	0.14	5	0.65	0.07	mRNA RT-PCR	Fig.3	brain
	144	Ze Y	2013	China	TiO2NPs	Male CD-1 (ICR) mice	5-6 nm	2.5 mg/kg	90 d	5	26.33	1.65	5	21.4	1.64	protein ELISA	Fig.4	brain
	144	Ze Y	2013	China	TiO2NPs	Male CD-1 (ICR) mice	5-6 nm	5 mg/kg	90 d	5	40.32	2.47	5	21.4	1.64	protein ELISA	Fig.4	brain
	144	Ze Y	2013	China	TiO2NPs	Male CD-1 (ICR) mice	5-6 nm	10 mg/kg	90 d	5	59.25	3.3	5	21.4	1.64	protein ELISA	Fig.4	brain
	145	Kluknavsky M	2023	Slovakia	Fe3O4NPs	Male WKY rats	28-32 nm	1 mg/kg	1.6 h	6	0.72	0.06	6	0.74	0.2	mRNA RT-PCR	Fig.4A	liver
	145	Kluknavsky M	2023	Slovakia	Fe3O4NPs	Male WKY rats	28-32 nm	1 mg/kg	1.6 h	6	1.06	0.22	6	1.29	0.24	mRNA RT-PCR	Fig.4E	heart
	146	Eid A	2023	Egypt	TiO2NPs	Male albino rats	27 nm	200 mg/kg	8 w	20	0.54	0.03	20	1	0.02	mRNA RT-PCR	Fig.2B	brain
	147	Alghriany AAI	2022	Egypt	Al2O3NPs	Male mice	38.31 ± 2.45 nm	6 mg/kg	4 w	15	0.96	0.08	12	0.33	0.03	protein WB	Fig.3	liver
	148	Wei S	2024	China	TiO2NPs	Mussel	25 nm	0.1 µg/mL	14 d	3	1.68	0.14	3	1.03	0.27	mRNA RT-PCR	Fig.5B	gill
	148	Wei S	2024	China	TiO2NPs	Mussel	25 nm	0.1 µg/mL	14 d	3	0.69	0.11	3	2.07	0.17	mRNA RT-PCR	Fig.5B	gill
	148	Wei S	2024	China	TiO2NPs	Mussel	25 nm	0.1 µg/mL	14 d	3	1.7	0.16	3	1.03	0.27	mRNA RT-PCR	Fig.5B	gill
	148	Wei S	2024	China	TiO2NPs	Mussel	25 nm	0.1 µg/mL	14 d	3	0.31	0.07	3	2.07	0.17	mRNA RT-PCR	Fig.5B	gill
	150	Micurova A	2021	Slovakia	Fe3O4NPs	Male WKY rats	45 nm	2 mg/kg	2 d	7	1.33	0.06	7	1.09	0.09	mRNA RT-PCR	Fig.7	the aorta
	150	Micurova A	2021	Slovakia	Fe3O4NPs	Male WKY rats	45 nm	2 mg/kg	2 d	7	0.88	0.06	7	0.89	0.08	mRNA RT-PCR	Fig.8	liver
	151	Abd-Eltawab Tammam A	2022	Saudi Arabia	NiONPs	Male Wistar rats	42 nm	100 mg/kg	8 w	10	0.39	0.08	10	1	0.07	mRNA RT-PCR	Fig.5B	liver
	151	Abd-Eltawab Tammam A	2022	Saudi Arabia	NiONPs	Male Wistar rats	42 nm	100 mg/kg	8 w	10	0.54	0.09	10	1	0.08	mRNA RT-PCR	Fig.5B	kidney
	153	Kuang H	2021	China	ZnONPs	Male and female Kunming mice	30 nm	100 mg/kg	3 d	5	0.42	0.38	5	1	0.37	mRNA RT-PCR	Fig.5C	testes
	169	Fernandes AL	2018	Brazil	Graphene	Zebrafish	100 nm	0.05 µg	48 h	3	1.02	0.04	3	1	0.05	mRNA RT-PCR	Fig.2A	gills
	169	Fernandes AL	2018	Brazil	Graphene	Zebrafish	100 nm	0.5 µg	48 h	3	1.01	0.05	3	1	0.05	mRNA RT-PCR	Fig.2A	gills
	169	Fernandes AL	2018	Brazil	Graphene	Zebrafish	100 nm	0.05 µg	48 h	3	0.73	0.23	3	1	0.62	mRNA RT-PCR	Fig.2B	intestine
	169	Fernandes AL	2018	Brazil	Graphene	Zebrafish	100 nm	0.5 µg	48 h	3	1.58	0.73	3	1	0.62	mRNA RT-PCR	Fig.2B	intestine
	169	Fernandes AL	2018	Brazil	Graphene	Zebrafish	100 nm	0.05 µg	48 h	3	0.79	0.73	3	1	1.14	mRNA RT-PCR	Fig.2C	muscle
	169	Fernandes AL	2018	Brazil	Graphene	Zebrafish	100 nm	0.5 µg	48 h	3	0.28	0.18	3	1	1.14	mRNA RT-PCR	Fig.2C	muscle
	176	Wu Y	2024	China	PSNPs	Male C57BL/6 mice	21.9 ± 0.6 nm	5 mg/kg	8 w	3	4.94	0.36	3	1	0.16	protein WB	Fig.5G	cochlea
	176	Wu Y	2024	China	PSNPs	Male C57BL/7 mice	21.9 ± 0.6 nm	25 mg/kg	8 w	3	5.21	0.72	3	1	0.16	protein WB	Fig.5G	cochlea
	177	Ling X	2022	China	PSNPs	Zebrafish	83.06 ± 15.3 nm	0.1 µg/mL	90 d	4	1.16	0.14	4	1	0.03	mRNA RT-PCR	Fig.5	liver
	178	Ijaz MU	2024	Pakistan	PSNPs	Albino rats	100 nm	50 µg/kg	30 d	12	0.32	0.06	12	1	0.07	mRNA RT-PCR	Fig.1A	liver
	183	Cai P	2023	China	PSNPs	Male BALB/c mice	80-100 nm	1000 µg	28 d	6	1.22	0.11	6	1	0.01	protein WB	Fig.7	testes
	195	Zheng J	2025	China	PSNPs	Male C57BL/6 mice	72.90 ± 18.46 nm	10 mg/kg	28 d	3	0.92	0.06	3	1.12	0.09	protein WB	Fig.4B	retina
	195	Zheng J	2025	China	PSNPs	Male C57BL/7 mice	72.90 ± 18.46 nm	50 mg/kg	28 d	3	0.74	0.06	3	1.12	0.09	protein WB	Fig.5B	retina
	196	Boukholda K	2025	Tunisia	PSNPs	Male Wistar rats	50 nm	2.5 mg/kg	15 d	3	0.23	0.09	3	0.87	0.08	mRNA RT-PCR	Fig.5D	kidney
	197	Chen Y	2025	China	PSNPs	Male C57BL/6 mice	60 nm	12.5 mg/kg	30 d	3	48.76	1.24	3	78.92	0.01	protein IHC	Fig.4C	brain
	198	El Henafy HMA	2025	Saudi Arabia	AuNPs	Offspring of female pregnant Wistar rats	50 nm	5 mg/kg	60 d	10	81.13	1.88	10	76.41	2.83	protein ELISA	Fig.9C	pancreas
	198	El Henafy HMA	2025	Saudi Arabia	AuNPs	Offspring of female pregnant Wistar rats	50 nm	10 mg/kg	60 d	10	101.88	3.78	10	76.41	2.83	protein ELISA	Fig.9C	pancreas
	198	El Henafy HMA	2025	Saudi Arabia	AuNPs	Offspring of female pregnant Wistar rats	50 nm	15 mg/kg	60 d	10	59.43	2.83	10	76.41	2.83	protein ELISA	Fig.9C	pancreas
	198	El Henafy HMA	2025	Saudi Arabia	AuNPs	Offspring of female pregnant Wistar rats	50 nm	20 mg/kg	60 d	10	43.39	3.77	10	76.41	2.83	protein ELISA	Fig.9C	pancreas
	198	El Henafy HMA	2025	Saudi Arabia	AuNPs	Offspring of female pregnant Wistar rats	50 nm	5 mg/kg	60 d	10	86.33	1.75	10	83.72	1.74	protein ELISA	Fig.10C	kidney
	198	El Henafy HMA	2025	Saudi Arabia	AuNPs	Offspring of female pregnant Wistar rats	50 nm	10 mg/kg	60 d	10	109.01	2.61	10	83.72	1.74	protein ELISA	Fig.10C	kidney
	198	El Henafy HMA	2025	Saudi Arabia	AuNPs	Offspring of female pregnant Wistar rats	50 nm	15 mg/kg	60 d	10	66.27	2.62	10	83.72	1.74	protein ELISA	Fig.10C	kidney
	198	El Henafy HMA	2025	Saudi Arabia	AuNPs	Offspring of female pregnant Wistar rats	50 nm	20 mg/kg	60 d	10	47.96	2.62	10	83.72	1.74	protein ELISA	Fig.10C	kidney
	208	Gao X	2024	China	MWCNTs	Common carp	4-6 nm	2.5 μg/mL	28 d	15	0.32	0.01	15	1	0.01	mRNA RT-PCR	Fig.6C	liver
	211	He X	2025	China	ZnONPs	Male ICR mice	30 nm	5000 mg/kg	21 d	8	0.6	0.02	8	1	0.06	mRNA RT-PCR	Fig.9B	jejunum
	212	Saputra F	2025	Indonesia	PSNPs	Zebrafish	25 nm	0.01 μg/mL	48 h	60	1.09	0.05	60	1	0.04	mRNA RT-PCR	Fig.4	total body
	212	Saputra F	2025	Indonesia	PSNPs	Zebrafish	25 nm	0.1 μg/mL	48 h	60	1.5	0.11	60	1	0.04	mRNA RT-PCR	Fig.4	total body
	212	Saputra F	2025	Indonesia	PSNPs	Zebrafish	25 nm	1 μg/mL	48 h	60	1.48	0.16	60	1	0.04	mRNA RT-PCR	Fig.4	total body
	212	Saputra F	2025	Indonesia	PSNPs	Zebrafish	25 nm	10 μg/mL	48 h	60	1.69	0.13	60	1	0.04	mRNA RT-PCR	Fig.4	total body
	212	Saputra F	2025	Indonesia	PSNPs	Zebrafish	25 nm	0.01 μg/mL	96 h	60	1	0.07	60	1	0.05	mRNA RT-PCR	Fig.4	total body
	212	Saputra F	2025	Indonesia	PSNPs	Zebrafish	25 nm	0.1 μg/mL	96 h	60	1.53	0.1	60	1	0.05	mRNA RT-PCR	Fig.4	total body
	212	Saputra F	2025	Indonesia	PSNPs	Zebrafish	25 nm	1 μg/mL	96 h	60	1.92	0.19	60	1	0.05	mRNA RT-PCR	Fig.4	total body
	212	Saputra F	2025	Indonesia	PSNPs	Zebrafish	25 nm	10 μg/mL	96 h	60	2.18	0.18	60	1	0.05	mRNA RT-PCR	Fig.4	total body
	217	Khedr MA	2025	Egypt	TiO2NPs	Male SD rats	50 nm	150 mg/kg	28 d	6	0.3	0.1	6	1	0.01	mRNA RT-PCR	Fig.5C	brain
	219	Liang B	2025	China	PSNPs	Male C57BL/6 mice	50 nm	2.5 mg/kg	28 d	5	1.33	0.43	5	1	0.62	mRNA RT-PCR	Fig.1F	jejunum
	219	Liang B	2025	China	PSNPs	Male C57BL/6 mice	50 nm	25 mg/kg	28 d	5	1.5	1.19	5	1	0.62	mRNA RT-PCR	Fig.2F	jejunum
	219	Liang B	2025	China	PSNPs	Male C57BL/6 mice	50 nm	250 mg/kg	28 d	5	2.18	0.83	5	1	0.62	mRNA RT-PCR	Fig.3F	jejunum
	222	Das BC	2025	India	PSNPs	Pearl spot	100 nm	0.2 µg/mL	14 d	36	0.48	0.03	36	1	0.02	mRNA RT-PCR	Fig.7	liver
	222	Das BC	2025	India	PSNPs	Pearl spot	100 nm	2 µg/mL	14 d	36	0.22	0.01	36	1	0.02	mRNA RT-PCR	Fig.7	liver
	222	Das BC	2025	India	PSNPs	Pearl spot	100 nm	4 µg/mL	14 d	36	0.05	0.02	36	1	0.02	mRNA RT-PCR	Fig.7	liver
	2263	Yu N	2025	China	TiO2NPs	Male SD rats	25 nm	50 mg/kg	90 d	6	2.16	1.5	6	1.11	0.55	mRNA RT-PCR	Fig.6A	liver
	224	Zheng P	2025	China	PMMANPs	Female C57BL/6J mice	100 nm	0.2 μg/mL	60 d	5	0.47	0.11	5	1.04	0.18	protein WB	Fig.4G	liver

## Sheet: nuclear, cytosolic NRF2
	No. ref	Author	Year	Country	Particle type	Cell types	Particle size	Particle dose	Particle duration	ni	nim	nis	nc	ncm	ncs	method	data source	sample source
in vitro	63	Ko WC	2020	China	AuNPs	Rat vascular smooth muscle cells (VSMCs)	3.38 ± 0.974 nm	2 µg/mL	30 min	3	1.46	0.07	3	1.36	0.07	protein WB	Fig.4A	cytosolic
	63	Ko WC	2020	China	AuNPs	Rat vascular smooth muscle cells (VSMCs)	3.38 ± 0.974 nm	2 µg/mL	30 min	3	2.22	0.12	3	1.12	0.07	protein WB	Fig.4A	nuclear
	64	Zhang X	2022	China	AgNPs	Human lung bronchial epithelial cell line (BEAS-2B)	38.17 ± 7.90 nm	320 µg/mL	24 h	6	1.46	0.16	6	1	0.01	protein WB	Fig.14B	nuclear
	71	Sun X	2017	China	AgNPs	Human umbilical vein endothelial cell line (HUVECs)	20-50 nm	0.5 µg/mL	24 h	3	0.95	0.13	3	1	0.04	protein WB	Fig.4A	nuclear
	71	Sun X	2017	China	AgNPs	Human umbilical vein endothelial cell line (HUVECs)	20-50 nm	1 µg/mL	24 h	3	0.66	0.17	3	1	0.04	protein WB	Fig.4A	nuclear
	71	Sun X	2017	China	AgNPs	Human umbilical vein endothelial cell line (HUVECs)	20-50 nm	2 µg/mL	24 h	3	0.6	0.11	3	1	0.04	protein WB	Fig.4A	nuclear
	71	Sun X	2017	China	AgNPs	Human umbilical vein endothelial cell line (HUVECs)	20-50 nm	0.5 µg/mL	24 h	3	0.83	0.05	3	1	0.04	protein WB	Fig.4B	cytosolic
	71	Sun X	2017	China	AgNPs	Human umbilical vein endothelial cell line (HUVECs)	20-50 nm	1 µg/mL	24 h	3	0.45	0.11	3	1	0.04	protein WB	Fig.4B	cytosolic
	71	Sun X	2017	China	AgNPs	Human umbilical vein endothelial cell line (HUVECs)	20-50 nm	2 µg/mL	24 h	3	0.18	0.02	3	1	0.04	protein WB	Fig.4B	cytosolic
	65	Liu N	2022	China	CdTeQDs	Mouse leukemic monocyte/macrophage cell line (RAW264.7)	3.4 ± 0.56 nm	0.024 µg/mL	24 h	3	0.95	0.05	3	1	0.01	protein WB	Fig.9A	nuclear
	65	Liu N	2022	China	CdTeQDs	mouse leukemic monocyte/macrophage RAW264.7 cell line	3.4 ± 0.56 nm	0.12 µg/mL	24 h	3	0.97	0.07	3	1	0.01	protein WB	Fig.9A	nuclear
	65	Liu N	2022	China	CdTeQDs	mouse leukemic monocyte/macrophage RAW264.7 cell line	3.4 ± 0.56 nm	0.24 µg/mL	24 h	3	0.59	0.03	3	1	0.01	protein WB	Fig.9A	nuclear
	65	Liu N	2022	China	CdTeQDs	mouse leukemic monocyte/macrophage RAW264.7 cell line	3.4 ± 0.56 nm	0.024 µg/mL	24 h	3	0.97	0.15	3	1	0.01	protein WB	Fig.9A	cytosolic
	65	Liu N	2022	China	CdTeQDs	mouse leukemic monocyte/macrophage RAW264.7 cell line	3.4 ± 0.56 nm	0.12 µg/mL	24 h	3	0.78	0.09	3	1	0.01	protein WB	Fig.9A	cytosolic
	65	Liu N	2022	China	CdTeQDs	mouse leukemic monocyte/macrophage RAW264.7 cell line	3.4 ± 0.56 nm	0.24 µg/mL	24 h	3	0.69	0.01	3	1	0.01	protein WB	Fig.9A	cytosolic
	84	Zhang H	2017	USA	Si-FeNPs	Human acute monocytic leukemia cell line (THP-1)	60 ± 12 nm	20 µg/mL	0.5 h	3	1.21	0.22	3	1	0.06	protein WB	Fig.5A	nuclear
	84	Zhang H	2017	USA	Si-FeNPs	Human acute monocytic leukemia cell line (THP-1)	60 ± 12 nm	20 µg/mL	1 h	3	1.26	0.17	3	1	0.06	protein WB	Fig.5A	nuclear
	84	Zhang H	2017	USA	Si-FeNPs	Human acute monocytic leukemia cell line (THP-1)	60 ± 12 nm	20 µg/mL	3 h	3	2.51	0.28	3	1	0.06	protein WB	Fig.5A	nuclear
	84	Zhang H	2017	USA	Si-FeNPs	Human acute monocytic leukemia cell line (THP-1)	60 ± 12 nm	20 µg/mL	6 h	3	2.01	0.33	3	1	0.06	protein WB	Fig.5A	nuclear
	84	Zhang H	2017	USA	Si-FeNPs	Human acute monocytic leukemia cell line (THP-1)	60 ± 12 nm	20 µg/mL	9 h	3	1.43	0.28	3	1	0.06	protein WB	Fig.5A	nuclear
	84	Zhang H	2017	USA	Si-FeNPs	Human acute monocytic leukemia cell line (THP-1)	60 ± 12 nm	20 µg/mL	12 h	3	1.21	0.27	3	1	0.06	protein WB	Fig.5A	nuclear
	84	Zhang H	2017	USA	Si-FeNPs	Human acute monocytic leukemia cell line (THP-1)	60 ± 12 nm	20 µg/mL	18 h	3	0.91	0.2	3	1	0.06	protein WB	Fig.5A	nuclear
	84	Zhang H	2017	USA	Si-FeNPs	Human acute monocytic leukemia cell line (THP-1)	60 ± 12 nm	20 µg/mL	1 h	3	0.88	0.26	3	1	0.07	protein WB	Fig.6	nuclear
	84	Zhang H	2017	USA	Si-FeNPs	Human acute monocytic leukemia cell line (THP-1)	60 ± 12 nm	20 µg/mL	2 h	3	1.02	0.17	3	1	0.07	protein WB	Fig.6	nuclear
	84	Zhang H	2017	USA	Si-FeNPs	Human acute monocytic leukemia cell line (THP-1)	60 ± 12 nm	20 µg/mL	4 h	3	3.03	0.45	3	1	0.07	protein WB	Fig.6	nuclear
	84	Zhang H	2017	USA	Si-FeNPs	Human acute monocytic leukemia cell line (THP-1)	60 ± 12 nm	20 µg/mL	6 h	3	2.43	0.38	3	1	0.07	protein WB	Fig.6	nuclear
	84	Zhang H	2017	USA	Si-FeNPs	Human acute monocytic leukemia cell line (THP-1)	60 ± 12 nm	20 µg/mL	18 h	3	1.26	0.25	3	1	0.07	protein WB	Fig.6	nuclear
	85	Fu X	2024	China	PSNPs	Mouse spermatocyte cell line (GC-2 spd)	50 nm	12.5 µg/mL	24 h	3	2.23	0.41	3	1	0.06	protein WB	Fig.5E	nuclear
	85	Fu X	2024	China	PSNPs	Mouse spermatocyte cell line (GC-2 spd)	90 nm	25 µg/mL	24 h	3	2.68	0.72	3	1	0.06	protein WB	Fig.5E	nuclear
	85	Fu X	2024	China	PSNPs	Mouse spermatocyte cell line (GC-2 spd)	50 nm	12.5 µg/mL	24 h	3	1.03	0.18	3	1	0.31	protein WB	Fig.5D	cytosolic
	85	Fu X	2024	China	PSNPs	Mouse spermatocyte cell line (GC-2 spd)	90 nm	25 µg/mL	24 h	3	1.01	0.27	3	1	0.31	protein WB	Fig.5D	cytosolic
	116	Mytych J	2016	Poland	ND	Normal diploid human facial skin fibroblast cells	< 10 nm	0.5 µg/mL	48 h	3	0.86	0.1	3	0.11	0.06	protein IF	Fig. 4A	nuclear
	116	Mytych J	2016	Poland	ND	Normal diploid human facial skin fibroblast cells	< 10 nm	0.5 µg/mL	48 h	3	0.85	0.04	3	0.08	0.05	protein IF	Fig. 4A	nuclear
	116	Mytych J	2016	Poland	SiNPs	Normal diploid human facial skin fibroblast cells	12 nm	0.5 µg/mL	48 h	3	0.84	0.09	3	0.11	0.06	protein IF	Fig. 4A	nuclear
	116	Mytych J	2016	Poland	SiNPs	Normal diploid human facial skin fibroblast cells	12 nm	0.5 µg/mL	48 h	3	0.87	0.08	3	0.08	0.05	protein IF	Fig. 4A	nuclear
	135	Eom HJ	2009	Korea	fumed SiNPs	Human bronchial epithelial cell line (Beas-2B)	7 nm	40 µg/mL	24 h	3	1.26	0.19	3	1	0.01	protein WB	Fig.4B	cytosolic
	135	Eom HJ	2009	Korea	fumed SiNPs	Human bronchial epithelial cell line (Beas-2B)	7 nm	40 µg/mL	24 h	3	1.97	0.42	3	1	0.01	protein WB	Fig.4B	nuclear
	135	Eom HJ	2009	Korea	porous SiNPs	Human bronchial epithelial cell line (Beas-2B)	5-15 nm	40 µg/mL	24 h	3	1.33	0.35	3	1	0.01	protein WB	Fig.4B	cytosolic
	135	Eom HJ	2009	Korea	porou SiNPs	Human bronchial epithelial cell line (Beas-2B)	5-15 nm	40 µg/mL	24 h	3	2.95	0.4	3	1	0.01	protein WB	Fig.4B	nuclear
	138	Eom HJ	2011	Korea	SiO2NPs	Human bronchial epithelial cell line (Beas-2B)	20-40 nm	1 µg/mL	24 h	3	1.34	0.33	3	1	0.01	protein WB	Fig.6	cytosolic
	138	Eom HJ	2011	Korea	SiNPs	Human bronchial epithelial cell line (Beas-2B)	20-40 nm	1 µg/mL	24 h	3	1.92	0.23	3	1	0.01	protein WB	Fig.6	nuclear
	143	Eom HJ	2009	Korea	CeO2NPs	Human bronchial epithelial cell line (Beas-2B)	15 nm	1 µg/mL	24 h	3	1.01	0.06	3	1	0.01	protein WB	Fig.6B	cytosolic
	143	Eom HJ	2009	Korea	CeO2NPs	Human bronchial epithelial cell line (Beas-2B)	30 nm	1 µg/mL	24 h	3	1.04	0.07	3	1	0.01	protein WB	Fig.6B	cytosolic
	143	Eom HJ	2009	Korea	CeO2NPs	Human bronchial epithelial cell line (Beas-2B)	45 nm	1 µg/mL	24 h	3	0.97	0.03	3	1	0.01	protein WB	Fig.6B	cytosolic
	143	Eom HJ	2009	Korea	CeO2NPs	Human bronchial epithelial cell line (Beas-2B)	15 nm	1 µg/mL	24 h	3	2.1	0.55	3	1	0.01	protein WB	Fig.6B	nuclear
	143	Eom HJ	2009	Korea	CeO2NPs	Human bronchial epithelial cell line (Beas-2B)	30 nm	1 µg/mL	24 h	3	2.29	0.58	3	1	0.01	protein WB	Fig.6B	nuclear
	143	Eom HJ	2009	Korea	CeO2NPs	Human bronchial epithelial cell line (Beas-2B)	45 nm	1 µg/mL	24 h	3	1.66	0.36	3	1	0.01	protein WB	Fig.6B	nuclear
	170	Brown DM	2010	UK	MWCNT	Human acute monocytic leukemia cell line (THP-1)	20-100 nm	62.5 µg/mL	4 h	5	1.9	0.13	5	1	0.23	mRNA RT-PCR	Fig.4A	nuclear
	170	Brown DM	2010	UK	MWCNT	Human acute monocytic leukemia cell line (THP-1)	20 nm	62.5 µg/mL	4 h	5	0.91	0.32	5	1	0.23	mRNA RT-PCR	Fig.4A	nuclear
	170	Brown DM	2010	UK	CBNPs	Human acute monocytic leukemia cell line (THP-1)	14 nm	62.5 µg/mL	4 h	5	1.38	0.24	5	1	0.23	mRNA RT-PCR	Fig.4A	nuclear
	170	Brown DM	2010	UK	MWCNTs	Human acute monocytic leukemia cell line (THP-1)	20-100 nm	62.5 µg/mL	4 h	5	1.91	0.01	5	1	0.01	mRNA RT-PCR	Fig.4B	nuclear
	171	Pelka J	2013	Austria	SWCNTs	Human colon carcinoma cell line (HT29)	1-1.4 nm	0.00001 µg/mL	1 h	3	0.94	0.22	3	1	0.01	protein WB	Fig.8A	nuclear
	171	Pelka J	2013	Austria	SWCNTs	Human colon carcinoma cell line (HT29)	1-1.4 nm	0.00005 µg/mL	1 h	3	0.82	0.23	3	1	0.01	protein WB	Fig.8A	nuclear
	171	Pelka J	2013	Austria	SWCNTs	Human colon carcinoma cell line (HT29)	1-1.4 nm	0.0001 µg/mL	1 h	3	1.05	0.18	3	1	0.01	protein WB	Fig.8A	nuclear
	171	Pelka J	2013	Austria	SWCNTs	Human colon carcinoma cell line (HT29)	1-1.4 nm	0.001 µg/mL	1 h	3	1.57	0.54	3	1	0.01	protein WB	Fig.8A	nuclear
	171	Pelka J	2013	Austria	SWCNTs	Human colon carcinoma cell line (HT29)	1-1.4 nm	0.005 µg/mL	1 h	3	1.21	0.23	3	1	0.01	protein WB	Fig.8A	nuclear
	171	Pelka J	2013	Austria	SWCNTs	Human colon carcinoma cell line (HT29)	1-1.4 nm	0.01 µg/mL	1 h	3	1.12	0.08	3	1	0.01	protein WB	Fig.8A	nuclear
	171	Pelka J	2013	Austria	SWCNTs	Human colon carcinoma cell line (HT29)	1-1.4 nm	0.05 µg/mL	1 h	3	1.3	0.23	3	1	0.01	protein WB	Fig.8A	nuclear
	171	Pelka J	2013	Austria	SWCNTs	Human colon carcinoma cell line (HT29)	1-1.4 nm	0.1 µg/mL	1 h	3	1.29	0.21	3	1	0.01	protein WB	Fig.8A	nuclear
	171	Pelka J	2013	Austria	SWCNTs	Human colon carcinoma cell line (HT29)	1-1.4 nm	0.2 µg/mL	1 h	3	1.38	0.23	3	1	0.01	protein WB	Fig.8A	nuclear
	174	Sun R	2024	China	PSNPs	Human normal gastric epithelial cell line (GES-1)	50 nm	20 µg/mL	24 h	3	1.57	0.41	3	1	0.44	protein WB	Fig.6A	nuclear
	174	Sun R	2024	China	PSNPs	Human normal gastric epithelial cell line (GES-1)	50 nm	40 µg/mL	24 h	3	1.78	0.7	3	1	0.44	protein WB	Fig.6A	nuclear
	174	Sun R	2024	China	PSNPs	Human normal gastric epithelial cell line (GES-1)	50 nm	80 µg/mL	24 h	3	1.93	0.5	3	1	0.44	protein WB	Fig.6A	nuclear
	175	Wang W	2024	China	PSNPs	Human ovarian granulosa cell line (KGN)	25 nm	150 µg/mL	24 h	3	1	0.15	3	1	0.09	protein WB	Fig.4B	nuclear
	175	Wang W	2024	China	PSNPs	Human ovarian granulosa cell line (KGN)	25 nm	150 µg/mL	24 h	3	0.96	0.08	3	1	0.07	protein WB	Fig.4B	cytosolic
	185	da Silva Brito WA	2024	Brazil	PSNPs-NH2	Human lung carcinoma cell line (A549)	54.46 ± 0.289 nm	100 µg/mL	24 h	3	0.68	0.09	3	1	0.01	protein IF	Fig.5F	nuclear
	185	da Silva Brito WA	2024	Brazil	PSNPs-NH2	Human keratinocytes (HaCaT)	54.46 ± 0.289 nm	100 µg/mL	24 h	3	0.85	0.09	3	1	0.01	protein IF	Fig.5F	nuclear
	201	Yao Y	2025	China	Ag2SeQDs	Mouse microglial cell line (BV2)	2.5 ± 0.3 nm	2 µg/mL	24 h	3	1.14	0.03	3	1	0.01	protein WB	Fig.7C	nuclear
	201	Yao Y	2025	China	Ag2SeQDs	Mouse microglial cell line (BV2)	2.5 ± 0.3 nm	4 µg/mL	24 h	3	1.47	0.33	3	1	0.01	protein WB	Fig.7C	nuclear
	201	Yao Y	2025	China	Ag2SeQDs	Mouse microglial cell line (BV2)	2.5 ± 0.3 nm	8 µg/mL	24 h	3	1.65	0.26	3	1	0.01	protein WB	Fig.7C	nuclear
	201	Yao Y	2025	China	Ag2SeQDs	Mouse microglial cell line (BV2)	2.5 ± 0.3 nm	8 µg/mL	24 h	3	1.86	0.36	3	1	0.01	protein WB	Fig.7m	nuclear
	201	Yao Y	2025	China	Ag2SeQDs	Mouse microglial cell line (BV2)	2.5 ± 0.3 nm	8 µg/mL	24 h	3	1.7	0.14	3	1	0.01	protein WB	Fig.10SC	nuclear
	210	Wang K	2024	China	TiO2NPs	Normal human hepatocyte cell line (L-02)	21 nm	10 µg/mL	24 h	5	0.4	0.13	5	0.46	0.1	protein WB	Fig.5I	cytosolic
	210	Wang K	2024	China	TiO2NPs	Normal human hepatocyte cell line (L-02)	21 nm	10 µg/mL	24 h	5	0.28	0.07	5	0.51	0.07	protein WB	Fig.5I	nuclear
	219	Liang B	2025	China	PSNPs	Human colorectal adenocarcinoma cell line (Caco-2)	50 nm	10 µg/mL	24 h	3	0.93	0.16	3	1	0.07	protein WB	Fig.2C	nuclear
	219	Liang B	2025	China	PSNPs	Human colorectal adenocarcinoma cell line (Caco-2)	50 nm	100 µg/mL	24 h	3	1.07	0.22	3	1	0.07	protein WB	Fig.2C	nuclear
	219	Liang B	2025	China	PSNPs	Human colorectal adenocarcinoma cell line (Caco-2)	50 nm	1000 µg/mL	24 h	3	1.45	0.01	3	1	0.07	protein WB	Fig.2C	nuclear
	No. ref	Author	Year	Country	Particle type	Animal types	Particle size	Particle dose	Particle duration	ni	nim	nis	nc	ncm	ncs	method	data source		sample source
in vivo	101	Alshammari GM	2023	Saudi Arabia	AuNPs	Male Wistar rats	10 nm	250 µL	5 w	8	0.51	0.07	8	1	0.01	protein WB	Fig.5A	liver	nuclear
	101	Alshammari GM	2023	Saudi Arabia	AuNPs	Male Wistar rats	10 nm	250 µL	5 w	8			8			protein ELISA	Fig.4F	liver	nuclear
	141	Brown DM	2014	UK	NH2-SiNPs	Male SD rats	50 nm	30 µg	24 h	3	24.83	3.45	3	15.92	3.93	protein IF	Fig.4	BAL	nuclear
	141	Brown DM	2014	UK	Plain SiNPs	Male SD rats	50 nm	30 µg	24 h	3	25.22	5.17	3	15.92	3.93	protein IF	Fig.4	BAL	nuclear
	141	Brown DM	2014	UK	NH2-SiNPs	Male SD rats	50 nm	30 µg	24 h	3	12.98	1.53	3	9.81	1.44	protein IF	Fig.4	BAL	nuclear
	141	Brown DM	2014	UK	Plain SiNPs	Male SD rats	50 nm	30 µg	24 h	3	22.3	2.5	3	9.81	1.44	protein IF	Fig.4	BAL	nuclear
	141	Brown DM	2014	UK	NH2-SiNPs	Male SD rats	50 nm	30 µg	24 h	3	14.86	2.2	3	15.34	1.92	protein IF	Fig.4	BAL	nuclear
	141	Brown DM	2014	UK	Plain SiNPs	Male SD rats	50 nm	30 µg	24 h	3	22.53	3.74	3	15.34	1.92	protein IF	Fig.4	BAL	nuclear
	131	Qiao L	2020	China	SeNPs	Male C57BL/6 mice	50-80 nm	1 mg/kg	14 d	10	0.96	0.06	10	0.62	0.03	protein WB	Fig.7F	jejunum	nuclear

## Sheet: p-NRF2
	No. ref	Author	Year	Country	Particle type	Cell types	Particle size	Particle dose	Particle duration	ni	nim	nis	nc	ncm	ncs	method	data source
in vitro	63	Ko WC	2020	China	AuNPs	Rat aortic vascular smooth muscle cells (VSMCs)	3.38 ± 0.974 nm	2 µg/mL	30 min	3	2.19	0.2	3	1	0.01	protein WB	Fig.3B
	63	Ko WC	2020	China	AuNPs	Rat aortic vascular smooth muscle cells (VSMCs)	3.38 ± 0.974 nm	2 µg/mL	60 min	3	2.11	0.11	3	1	0.01	protein WB	Fig.3B
	63	Ko WC	2020	China	AuNPs	Rat aortic vascular smooth muscle cells (VSMCs)	3.38 ± 0.974 nm	2 µg/mL	120 min	3	2.11	0.08	3	1	0.01	protein WB	Fig.3B
	74	Wen Y	2024	China	PSNPs	Alpha mouse liver-12 cell line (AML-12)	20 nm	150 µg/mL	24 h	3	0.3	0.07	3	1	0.26	protein WB	Fig.6I
	205	Huang F	2025	China	TiO2NPs	Human umbilical vein endothelial cell line (HUVECs)	30 ± 10 nm	3 µg/mL	24 h	3	0.89	0.01	3	0.88	0.01	protein WB	Fig.7C
	205	Huang F	2025	China	TiO2NPs	Human umbilical vein endothelial cell line (HUVECs)	30 ± 10 nm	12 µg/mL	24 h	3	0.61	0.01	3	0.88	0.01	protein WB	Fig.7C
	205	Huang F	2025	China	TiO2NPs	Human umbilical vein endothelial cell line (HUVECs)	30 ± 10 nm	48 µg/mL	24 h	3	0.66	0.02	3	0.88	0.01	protein WB	Fig.7C
	210	Wang K	2024	China	TiO2NPs	Normal human hepatocyte cell line (L-02)	21 nm	10 µg/mL	24 h	5	0.17	0.04	5	0.26	0.05	protein WB	Fig.5I

## Sheet: AMPK
in vivo	No. ref	Author	Year	Country	Particle type	Animal types	Particle size	Particle dose	Particle duration	ni	nim	nis	nc	ncm	ncs	method	data source	sample source
	203	Zhang Y	2024	China	PSNPs	Male C57BL/6J mice	100 nm	25 mg/kg	6 w	3	0.11	0.01	3	0.15	0.01	protein IHC	Fig.4A	liver
	221	Xia Y	2025	China	TiO2NPs	Female SD rats	37.73 ± 5.05 nm	100 mg/kg	28 d	6	1.74	0.12	6	1	0.03	mRNA RT-PCR	Fig.4G	testes
	221	Xia Y	2025	China	TiO2NPs	Female SD rats	37.73 ± 5.05 nm	200 mg/kg	28 d	6	1.88	0.19	6	1	0.03	mRNA RT-PCR	Fig.4G	testes
	221	Xia Y	2025	China	TiO2NPs	Female SD rats	37.73 ± 5.05 nm	400 mg/kg	28 d	6	2.39	0.24	6	1	0.03	mRNA RT-PCR	Fig.4G	testes
	221	Xia Y	2025	China	TiO2NPs	Female SD rats	37.73 ± 5.05 nm	200 mg/kg	28 d	6	1.28	0.19	6	1	0.26	mRNA RT-PCR	Fig.7G	testes
	165	Tang Y	2023	China	PSNPs	Male C57BL/6J mice	100 nm	25 mg/kg	6 w	8	0.06	0.001	8	0.05	0.01	protein IHC	Fig.6A	kidney

## Sheet: p-AMPK
	No. ref	Author	Year	Country	Particle type	Cell types	Particle size	Particle dose	Particle duration	ni	nim	nis	nc	ncm	ncs	method	data source
in vitro	99	Hou J	2021	China	AgNPs	Mouse mammary epithelial cell line (HC11)	<100 nm	12.5 µg/mL	24 h	3	2.47	0.18	3	1.79	0.09	protein WB	Fig.5C
	99	Hou J	2021	China	AgNPs	Mouse mammary epithelial cell line (HC11)	<100 nm	25 µg/mL	24 h	3	2.6	0.17	3	1.79	0.09	protein WB	Fig.5C
	99	Hou J	2021	China	AgNPs	Mouse mammary epithelial cell line (HC11)	<100 nm	50 µg/mL	24 h	3	3.01	0.1	3	1.79	0.09	protein WB	Fig.5C
	157	Khan AA	2021	Saudi Arabia	AgNPs	Rat heart-tissue derived embryonic cardiac myoblast cell line (H9c2)	4-12 nm	3.5 µg/mL	24 h	3	1.44	0.12	3	0.95	0.04	protein WB	Fig.5C
	157	Khan AA	2021	Saudi Arabia	AgNPs	Rat heart-tissue derived embryonic cardiac myoblast cell line (H9c2)	4-12 nm	3.5 µg/mL	48 h	3	2.53	0.16	3	0.95	0.04	protein WB	Fig.5C
	158	Sapienza S	2022	Italy	nPM	Mouse motor-neuron-like cell line (NSC-34)	<100 nm	2.86 µg/mL	48 h	3	1.94	0.31	3	1	0.01	protein WB	Fig.4Bb
	158	Sapienza S	2022	Italy	nPM	Mouse motor-neuron-like cell line (NSC-34)	<20 nm	0.71 µg/mL	48 h	3	2.21	0.25	3	1	0.01	protein WB	Fig.4Bb
	188	Li L	2019	China	AgNPs	Human neuroblastoma cell line (SH-SY5Y)	31.1 ± 6.8 nm	12.5 µg/mL	6 h	3	1.12	0.08	3	1	0.16	protein WB	Fig.4A
	188	Li L	2019	China	AgNPs	Human neuroblastoma cell line (SH-SY5Y)	31.1 ± 6.8 nm	12.5 µg/mL	12 h	3	2.32	0.48	3	1	0.16	protein WB	Fig.4A
	188	Li L	2019	China	AgNPs	Human neuroblastoma cell line (SH-SY5Y)	31.1 ± 6.8 nm	12.5 µg/mL	24 h	3	4.48	0.48	3	1	0.16	protein WB	Fig.4A
	188	Li L	2019	China	AgNPs	Human neuroblastoma cell line (SH-SY5Y)	31.1 ± 6.8 nm	12.5 µg/mL	48 h	3	6.96	1.04	3	1	0.16	protein WB	Fig.4A

[truncated: 10 more sheets: p-mapk，mapk, Sirt1, MFN1, MFN2, OPA1, DRP1, p-drp, p-drp, drp, FIS1, MFF]
